# Supplementary material for: Premature neonatal gut microbial community patterns supporting an epithelial TLR-mediated pathway for necrotizing enterocolitis
Source: BMC Microbiol. 2021 Aug 6;21:225. doi: 10.1186/s12866-021-02285-0 (PMC8343889; doi:10.1186/s12866-021-02285-0)
Supplement: Supplementary file 2 — Additional file 2. Model details. Details of the Bayesian regression models with coefficients determined using our training dataset of 11 control infants and 11 NEC cases. 95% credible intervals have been calculated for each coefficient. The spread of each variable over the training dataset is provided. [file 12866_2021_2285_MOESM2_ESM.xlsx]

## Sheet: Sheet1
Additional file 2 - Model details
CpG-related NEC Model
				Spread over the training dataset
Factor	Coefficient	95% Credible Intervals	Odds	25 % Quantile	Median	75% Quantile
log(bacteria per gram faeces)	-0.09425	-0.86, 0.52	0.910055	20.3689	21.7078	23.5586
log(CpG motifs per bacteria)	-0.71457	-2.10, 0.79	0.489403	12.6944	13.3706	13.4786
Days of antibiotics	-0.77296	-1.32, -0.03	0.461645	1.25	3	4
Day of life	0.02709	-0.09, 0.10	1.02746	17.5	27	38.75
Gestation	-0.04557	-0.12, 0.04	0.955453	178	183.5	197
Gram-negative-related NEC Model
				Spread over the training dataset
Factor	Coefficient	95% Credible Intervals	Odds	25 % Quantile	Median	75% Quantile
log(bacteria per gram faeces)	0.023	-0.76, 0.89	1.02327	20.3689	21.7078	23.5586
Gram-negative bacteria/total bacteria	9.46573	-0.57, 17.57	12909.6	0.0783357	0.554281	0.865625
Days of antibiotics	0.14577	-0.26, 0.56	1.15693	1.25	3	4
Day of life	0.0291	-0.10, 0.15	1.01086	17.5	27	38.75
Gestation	0.0108	-0.08, 0.10	1	178	183.5	197
