# Supplementary material for: Premature neonatal gut microbial community patterns supporting an epithelial TLR-mediated pathway for necrotizing enterocolitis
Source: BMC Microbiol. 2021 Aug 6;21:225. doi: 10.1186/s12866-021-02285-0 (PMC8343889; doi:10.1186/s12866-021-02285-0)
Supplement: Supplementary file 3 — Additional file 3. Data for sample characterisation. Tab1 – Infant and sample information. Tab 2 – qPCR data use to establish 16S copies per gram of faeces. Tab 3 –Metagenomic assignments with genome lengths, 16S copies per genome and Gram-staining. [file 12866_2021_2285_MOESM3_ESM.xlsx]

## Sheet: Infant Data
Additional file 3 Tab1 - Infant Data
InfantID	Day of life sample taken	Type	Day of Life NEC	Gestation at birth (days)	Birth weight (g)	Weight at Sampling (g)	Delivery	Ethnicity	Days of Antibiotics prior to sampling	Days of enteral feeds prior to sampling	Days of donor breast milk (pasteurised) prior to sampling	Days of mother's breast milk (unpasteurised) prior to sampling	Days of formula feeds prior to sampling
C1	35	Control	NA	175	625	805	Vaginal	Black	4	34	6	32	0
C2	14	Control	NA	218	1800	1880	Vaginal	White	3	13	10	12	0
C3	40	Control	NA	174	755	1130	Vaginal	Black	5	40	0	40	0
C4	17	Control	NA	176	750	730	Vaginal	White	3	17	17	16	0
C5	5	Control	NA	201	930	850	C-section	White	2	4	4	1	0
C6	40	Control	NA	197	1150	1600	C-section	Mixed	7	40	20	38	0
C7	32	Control	NA	184	810	930	C-section	Asian	3	31	6	30	0
C8	43	Control	NA	184	840	1375	Vaginal	White	8	43	9	36	0
C10	27	Control	NA	178	850	885	Vaginal	White	4	26	2	25	0
C11	24	Control	NA	190	1025	1180	C-section	White	0	23	9	22	0
C12	6	Control	NA	221	1246	1100	C-section	Asian	0	5	0	5	0
N1	40	NEC	42	183	830	1180	Vaginal	Asian	2	40	15	39	0
N2	5	NEC	9	212	1185	1185	C-section	Mixed	0	5	5	4	0
N3	42	NEC	43	180	690	750	Vaginal	Other	15	42	42	12	6
N4	16	NEC	21	218	1220	1300	Vaginal	White	3	15	10	14	0
N5	30	NEC	33	182	660	870	C-section	Black	3	29	8	26	0
N6	35	NEC	36	175	635	750	Vaginal	Asian	2	35	9	35	0
N8	19	NEC	20	178	810	985	Vaginal	Black	3	17	4	15	0
N9	42	NEC	43	197	670	980	C-section	Mixed	0	42	14	40	0
N10	27	NEC	29	180	825	965	Vaginal	White	8	27	5	25	0
N11	20	NEC	22	173	765	675	Vaginal	White	1	20	13	15	0
N12	24	NEC	26	190	985	1130	C-section	White	0	23	11	23	0
No infant was breast fed prior to the day of sampling.

## Sheet: qPCR data
Additional file 3 Tab2 - qPCR data
	Copy number	Average copy number/ reaction	Dilution factor	Copies/uL extracted DNA	Copies extracted from faecal sample	Sample weight used	Copies per gram faeces	Average copies per gram faeces	STD	Day of life sample taken
N1	4.57714e+06	6.09727e+06	10	45771385	4577138500	63	7.2653e+10	9.6782e+10	1.99503e+10	40
	6.05954e+06		10	60595365	6059536500	63	9.61831e+10
	7.65513e+06		10	76551305	7655130500	63	1.2151e+11
C1	124661	82917	100	1.24661e+07	1.24661e+09	198	6.29601e+09	4.18773e+09	1.49458e+09	35
	64628.2		100	6.46282e+06	6.46282e+08	198	3.26405e+09
	59461.8		100	5.94618e+06	5.94618e+08	198	3.00312e+09
N2	257023	242390	100	2.57023e+07	2.57023e+09	199	1.29157e+10	1.21804e+10	9.36953e+08	5
	216077		100	2.16077e+07	2.16077e+09	199	1.08581e+10
	254071		100	2.54071e+07	2540706250	199	1.27674e+10
N3	2.20593e+06	2.45579e+06	10	22059265	2205926500	237	9.30771e+09	1.0362e+10	7.88521e+08	42
	2.50616e+06		10	25061575	2506157500	237	1.05745e+10
	2.6553e+06		10	26552975	2655297500	237	1.12038e+10
C2	1.57916e+06	1.72388e+06	100	1.57916e+08	15791571250	147	1.07426e+11	1.1727e+11	8.91519e+09	14
	1.69596e+06		100	169596250	16959625000	147	1.15372e+11
	1896509		100	189650900	18965090000	147	1.29014e+11
N4	2.68749e+06	2.63517e+06	100	268748525	26874852500	199	1.3505e+11	1.32421e+11	2.33743e+09	16
	2643544		100	264354400	26435440000	199	1.32841e+11
	2574475		100	257447500	25744750000	199	1.29371e+11
N5	1.50184e+06	1.62755e+06	100	1.50184e+08	15018416250	202	7.43486e+10	8.05719e+10	8.25406e+09	30
	1.86317e+06		100	1.86317e+08	18631706250	202	9.22362e+10
	1.51765e+06		100	151764525	15176452500	202	7.5131e+10
C3	2.93776e+06	3.35293e+06	10	2.93776e+07	2937763750	203	1.44717e+10	1.65169e+10	2.24457e+09	40
	3.13372e+06		10	3.13372e+07	3133716750	203	1.5437e+10
	3.9873e+06		10	3.9873e+07	3987301750	203	1.96419e+10
N6	1.0802e+06	1.0008e+06	10	10801995	1080199500	198	5.45555e+09	5.05453e+09	2.89161e+08	35
	974826		10	9.74826e+06	9.74826e+08	198	4.92336e+09
	947367		10	9.47367e+06	947367375	198	4.78468e+09
C4	76860.1	73128.1	100	7.68601e+06	7.68601e+08	209	3.67752e+09	3.49895e+09	1.78542e+08	17
	68030.9		100	6.80309e+06	680308750	209	3.25507e+09
	74493.2		100	7.44932e+06	7.44932e+08	209	3.56427e+09
C5	683919	834391	10	6.83919e+06	6.83919e+08	210	3.25676e+09	3.97329e+09	5.70407e+08	5
	842236		10	8.42236e+06	8.42236e+08	210	4.01065e+09
	977017		10	9.77017e+06	9.77017e+08	210	4.65246e+09
N7	2036.69	1833.38	100	203669	2.03669e+07	206	9.88683e+07	8.89989e+07	1.10846e+07	5
	1949		100	194900	1.949e+07	206	9.46115e+07
	1514.45		100	151445	1.51445e+07	206	7.35168e+07
N8	2.46841e+06	3.07875e+06	10	2.46841e+07	2468411250	210	1.17543e+10	1.46607e+10	2.09344e+09	19
	3.28138e+06		10	32813825	3281382500	210	1.56256e+10
	3.48646e+06		10	34864645	3486464500	210	1.66022e+10
N9	1.33466e+06	1.47612e+06	100	133466350	13346635000	64	208541171875	2.30644e+11	1.57846e+10	42
	1.52954e+06		100	1.52954e+08	15295403750	64	2.38991e+11
	1.56417e+06		100	156416650	15641665000	64	244401015625
C6	1.5748e+06	1.50546e+06	100	157479750	15747975000	144	109360937500	1.04546e+11	4.603e+09	40
	1.41616e+06		100	141616325	14161632500	144	9.83447e+10
	1.52543e+06		100	1.52543e+08	15254303750	144	1.05933e+11
C7	62005.1	53042.8	100	6.20051e+06	6.20051e+08	197	3.14747e+09	2.69253e+09	3.60674e+08	32
	44626.5		100	4.46265e+06	4.46265e+08	197	2.2653e+09
	52496.8		100	5.24968e+06	5.24968e+08	197	2.66481e+09
C8	4.3677e+06	3.99732e+06	10	43676955	4367695500	207	2.11e+10	1.93107e+10	1.34923e+09	43
	3930955		10	39309550	3930955000	207	1.89901e+10
	3693304		10	36933040	3693304000	207	1.7842e+10
N10	1.04739e+06	1.12998e+06	100	1.04739e+08	10473921875	200	52369609375	5.64992e+10	4.59517e+09	27
	1.25819e+06		100	125818925	12581892500	200	62909462500
	1.08437e+06		100	1.08437e+08	10843691250	200	54218456250
C9	4068.2	5842.47	10	40682	4.0682e+06	205	1.98449e+07	2.84999e+07	6.86672e+06	15
	5947.74		10	59477.4	5.94774e+06	205	2.90134e+07
	7511.47		10	75114.7	7.51147e+06	205	3.66413e+07
N11	2.40156e+06	3.15467e+06	10	24015585	2401558500	170	1.41268e+10	1.85569e+10	4.45832e+09	20
	2870731		10	28707310	2870731000	170	1.68867e+10
	4.19173e+06		10	41917345	4191734500	170	2.46573e+10
C10	2.36286e+06	2.8278e+06	10	2.36286e+07	2362862750	217	1.08888e+10	1.30313e+10	1.6659e+09	27
	2876134		10	28761340	2876134000	217	1.32541e+10
	3.24439e+06		10	32443895	3244389500	217	1.49511e+10
C11	2.11312e+06	1.94908e+06	100	211311550	21131155000	142	1.48811e+11	1.37259e+11	8.26999e+09	24
	1.88954e+06		100	188953950	18895395000	142	1.33066e+11
	1.84458e+06		100	184458375	18445837500	142	1.299e+11
N12	175873	173089	100	1.75873e+07	1.75873e+09	199	8.83782e+09	8.69795e+09	5.38871e+08	24
	158787		100	1.58787e+07	1.58787e+09	199	7.97925e+09
	184608		100	1.84608e+07	1.84608e+09	199	9.27678e+09
C12	7.15361e+06	5.79786e+06	100	715360750	71536075000	125	572288600000	463828580000	9.91301e+10	6
	6.08155e+06		100	608154750	60815475000	125	486523800000
	4.15842e+06		100	415841675	41584167500	125	332673340000

## Sheet: Taxonomic Information
Additional file 3 Tab3 - Taxonomic assignements and metadata
Diamond taxonomic assignment	Summerised Name	Genome Length (Mb)	How	Source	16S copies	Method	Source	Source genomes #1 (if applicable)	Source genomes #2 (if applicable)	Source genomes #3 (if applicable)	Gram
[Clostridium] hiranonis	Clostridium hiranonis	3.92042	Species average	Vetrosky 2013	9.23077	Species average	Vetrosky 2013				Pos
[Enterobacter] aerogenes	Enterobacter aerogenes	5.28035	Species average	Vetrosky 2013	8	Species average	Vetrosky 2013				Neg
[Ruminococcus] gnavus	Ruminococcus gnavus	3.52765	Genus average	Vetrosky 2013	2.5	Genus average	Vetrosky 2013				Pos
[Ruminococcus] torques	Ruminococcus torques	3.52765	Genus average	Vetrosky 2013	2.5	Genus average	Vetrosky 2013				Pos
Acetobacteraceae	Acetobacteraceae	3.45706	Family average	Vetrosky 2013	4.2	Family average	Vetrosky 2013				Neg
Achromobacter	Achromobacter	6.51522	NCBI genus average	NCBI	3	Genus average	Sun 2013				Neg
Achromobacter sp. ATCC13047	Achromobacter	6.51522	NCBI genus average	NCBI	3	Genus average	Sun 2013				Neg
Acidaminococcaceae	Acidaminococcaceae	2.20512	NCBI family average	NCBI	4.5	Family average	Sun 2013				Neg
Acidaminococcus	Acidaminococcus	2.20512	NCBI genus average	NCBI	4.5	Genus average	Sun 2013				Neg
Acidaminococcus sp. BV3L6	Acidaminococcus	2.20512	NCBI genus average	NCBI	4.5	Genus average	Sun 2013				Neg
Acinetobacter	Acinetobacter	3.93225	NCBI genus average	NCBI	5.46154	Genus average	Sun 2013				Neg
Acinetobacter baumannii	Acinetobacter baumannii	3.98746	NCBI species average	NCBI	5.6	Species average	Sun 2013				Neg
Acinetobacter baumannii 99063	Acinetobacter baumannii	3.98746	NCBI species average	NCBI	5.6	Species average	Sun 2013				Neg
Acinetobacter calcoaceticus/baumannii complex	Acinetobacter calcoaceticus/baumannii complex	3.95544	NCBI complex average	NCBI	5.27273	Complex average	Sun 2013				Neg
Acinetobacter sp. WC-487	Acinetobacter	3.93225	NCBI genus average	NCBI	5.46154	Genus average	Sun 2013				Neg
Acinetobacter ursingii	Acinetobacter ursingii	3.51004	NCBI species average	NCBI	5.46154	Genus average	Sun 2013				Neg
Actinobacteria	Actinobacteria	4.26321	Phylum average	Vetrosky 2013	3.02488	Phylum average	Vetrosky 2013				Pos
Actinobacteria <phylum>	Actinobacteria	4.26321	Phylum average	Vetrosky 2013	3.02488	Phylum average	Vetrosky 2013				Pos
Actinobaculum	Actinobaculum	4.26321	Phylum average	Vetrosky 2013	3.02488	Phylum average	Vetrosky 2013				Pos
Actinobaculum massiliense	Actinobaculum massiliense	2.04861	NCBI species average	NCBI	3.5	NCBI species average	NCBI	Actinobaculum massiliense ACS-171-V-Col2	Actinobaculum massiliense		Pos
Actinobaculum suis	Actinobaculum suis	2.04861	Genus average	This dataset	3.5	Genus average	This dataset				Pos
Actinomyces	Actinomyces	2.45122	NCBI genus average	NCBI	3	NCBI Actinomyces average	NCBI	Actinomyces sp. oral taxon 414	Actinomyces sp. VUL4_3	Actinomyces meyeri	Pos
Actinomyces cardiffensis	Actinomyces cardiffensis	2.45122	NCBI genus average	NCBI	3	NCBI Actinomyces average	NCBI	Actinomyces sp. oral taxon 414	Actinomyces sp. VUL4_3	Actinomyces meyeri	Pos
Actinomyces cardiffensis F0333	Actinomyces cardiffensis	2.45122	NCBI genus average	NCBI	3	NCBI Actinomyces average	NCBI	Actinomyces sp. oral taxon 414	Actinomyces sp. VUL4_3	Actinomyces meyeri	Pos
Actinomyces coleocanis	Actinomyces coleocanis	2.45122	NCBI genus average	NCBI	3	NCBI Actinomyces average	NCBI	Actinomyces sp. oral taxon 414	Actinomyces sp. VUL4_3	Actinomyces meyeri	Pos
Actinomyces europaeus	Actinomyces europaeus	2.45122	NCBI genus average	NCBI	3	NCBI Actinomyces average	NCBI	Actinomyces sp. oral taxon 414	Actinomyces sp. VUL4_3	Actinomyces meyeri	Pos
Actinomyces europaeus ACS-120-V-Col10b	Actinomyces europaeus	2.45122	NCBI genus average	NCBI	3	NCBI Actinomyces average	NCBI	Actinomyces sp. oral taxon 414	Actinomyces sp. VUL4_3	Actinomyces meyeri	Pos
Actinomyces georgiae	Actinomyces georgiae	2.45122	NCBI genus average	NCBI	3	NCBI Actinomyces average	NCBI	Actinomyces sp. oral taxon 414	Actinomyces sp. VUL4_3	Actinomyces meyeri	Pos
Actinomyces georgiae F0490	Actinomyces georgiae	2.45122	NCBI genus average	NCBI	3	NCBI Actinomyces average	NCBI	Actinomyces sp. oral taxon 414	Actinomyces sp. VUL4_3	Actinomyces meyeri	Pos
Actinomyces graevenitzii	Actinomyces graevenitzii	2.45122	NCBI genus average	NCBI	3	NCBI Actinomyces average	NCBI	Actinomyces sp. oral taxon 414	Actinomyces sp. VUL4_3	Actinomyces meyeri	Pos
Actinomyces graevenitzii C83	Actinomyces graevenitzii	2.45122	NCBI genus average	NCBI	3	NCBI Actinomyces average	NCBI	Actinomyces sp. oral taxon 414	Actinomyces sp. VUL4_3	Actinomyces meyeri	Pos
Actinomyces israelii	Actinomyces israelii	2.45122	NCBI genus average	NCBI	3	NCBI Actinomyces average	NCBI	Actinomyces sp. oral taxon 414	Actinomyces sp. VUL4_3	Actinomyces meyeri	Pos
Actinomyces johnsonii	Actinomyces johnsonii	2.45122	NCBI genus average	NCBI	3	NCBI Actinomyces average	NCBI	Actinomyces sp. oral taxon 414	Actinomyces sp. VUL4_3	Actinomyces meyeri	Pos
Actinomyces meyeri	Actinomyces meyeri	2.03775	NCBI species average	NCBI	3	NCBI genome	NCBI	Actinomyces meyeri			Pos
Actinomyces neuii	Actinomyces neuii	2.45122	NCBI genus average	NCBI	3	NCBI Actinomyces average	NCBI	Actinomyces sp. oral taxon 414	Actinomyces sp. VUL4_3	Actinomyces meyeri	Pos
Actinomyces neuii BVS029A5	Actinomyces neuii	2.45122	NCBI genus average	NCBI	3	NCBI Actinomyces average	NCBI	Actinomyces sp. oral taxon 414	Actinomyces sp. VUL4_3	Actinomyces meyeri	Pos
Actinomyces odontolyticus	Actinomyces odontolyticus	2.45122	NCBI genus average	NCBI	3	NCBI Actinomyces average	NCBI	Actinomyces sp. oral taxon 414	Actinomyces sp. VUL4_3	Actinomyces meyeri	Pos
Actinomyces odontolyticus ATCC 17982	Actinomyces odontolyticus	2.45122	NCBI genus average	NCBI	3	NCBI Actinomyces average	NCBI	Actinomyces sp. oral taxon 414	Actinomyces sp. VUL4_3	Actinomyces meyeri	Pos
Actinomyces odontolyticus F0309	Actinomyces odontolyticus	2.45122	NCBI genus average	NCBI	3	NCBI Actinomyces average	NCBI	Actinomyces sp. oral taxon 414	Actinomyces sp. VUL4_3	Actinomyces meyeri	Pos
Actinomyces slackii	Actinomyces slackii	2.45122	NCBI genus average	NCBI	3	NCBI Actinomyces average	NCBI	Actinomyces sp. oral taxon 414	Actinomyces sp. VUL4_3	Actinomyces meyeri	Pos
Actinomyces sp. HPA0247	Actinomyces	2.45122	NCBI genus average	NCBI	3	NCBI Actinomyces average	NCBI	Actinomyces sp. oral taxon 414	Actinomyces sp. VUL4_3	Actinomyces meyeri	Pos
Actinomyces sp. ICM39	Actinomyces	2.45122	NCBI genus average	NCBI	3	NCBI Actinomyces average	NCBI	Actinomyces sp. oral taxon 414	Actinomyces sp. VUL4_3	Actinomyces meyeri	Pos
Actinomyces sp. ICM47	Actinomyces	2.45122	NCBI genus average	NCBI	3	NCBI Actinomyces average	NCBI	Actinomyces sp. oral taxon 414	Actinomyces sp. VUL4_3	Actinomyces meyeri	Pos
Actinomyces sp. ICM54	Actinomyces	2.45122	NCBI genus average	NCBI	3	NCBI Actinomyces average	NCBI	Actinomyces sp. oral taxon 414	Actinomyces sp. VUL4_3	Actinomyces meyeri	Pos
Actinomyces sp. ICM58	Actinomyces	2.45122	NCBI genus average	NCBI	3	NCBI Actinomyces average	NCBI	Actinomyces sp. oral taxon 414	Actinomyces sp. VUL4_3	Actinomyces meyeri	Pos
Actinomyces sp. MS2	Actinomyces	2.45122	NCBI genus average	NCBI	3	NCBI Actinomyces average	NCBI	Actinomyces sp. oral taxon 414	Actinomyces sp. VUL4_3	Actinomyces meyeri	Pos
Actinomyces sp. oral taxon 170	Actinomyces	2.45122	NCBI genus average	NCBI	3	NCBI Actinomyces average	NCBI	Actinomyces sp. oral taxon 414	Actinomyces sp. VUL4_3	Actinomyces meyeri	Pos
Actinomyces sp. oral taxon 172	Actinomyces	2.45122	NCBI genus average	NCBI	3	NCBI Actinomyces average	NCBI	Actinomyces sp. oral taxon 414	Actinomyces sp. VUL4_3	Actinomyces meyeri	Pos
Actinomyces sp. oral taxon 172 str. F0311	Actinomyces	2.45122	NCBI genus average	NCBI	3	NCBI Actinomyces average	NCBI	Actinomyces sp. oral taxon 414	Actinomyces sp. VUL4_3	Actinomyces meyeri	Pos
Actinomyces sp. oral taxon 178	Actinomyces	2.45122	NCBI genus average	NCBI	3	NCBI Actinomyces average	NCBI	Actinomyces sp. oral taxon 414	Actinomyces sp. VUL4_3	Actinomyces meyeri	Pos
Actinomyces sp. oral taxon 178 str. F0338	Actinomyces	2.45122	NCBI genus average	NCBI	3	NCBI Actinomyces average	NCBI	Actinomyces sp. oral taxon 414	Actinomyces sp. VUL4_3	Actinomyces meyeri	Pos
Actinomyces sp. oral taxon 180	Actinomyces	2.45122	NCBI genus average	NCBI	3	NCBI Actinomyces average	NCBI	Actinomyces sp. oral taxon 414	Actinomyces sp. VUL4_3	Actinomyces meyeri	Pos
Actinomyces sp. oral taxon 180 str. F0310	Actinomyces	2.45122	NCBI genus average	NCBI	3	NCBI Actinomyces average	NCBI	Actinomyces sp. oral taxon 414	Actinomyces sp. VUL4_3	Actinomyces meyeri	Pos
Actinomyces sp. oral taxon 181	Actinomyces	2.45122	NCBI genus average	NCBI	3	NCBI Actinomyces average	NCBI	Actinomyces sp. oral taxon 414	Actinomyces sp. VUL4_3	Actinomyces meyeri	Pos
Actinomyces sp. oral taxon 181 str. F0379	Actinomyces	2.45122	NCBI genus average	NCBI	3	NCBI Actinomyces average	NCBI	Actinomyces sp. oral taxon 414	Actinomyces sp. VUL4_3	Actinomyces meyeri	Pos
Actinomyces sp. oral taxon 848	Actinomyces	2.45122	NCBI genus average	NCBI	3	NCBI Actinomyces average	NCBI	Actinomyces sp. oral taxon 414	Actinomyces sp. VUL4_3	Actinomyces meyeri	Pos
Actinomyces sp. oral taxon 849 str. F0330	Actinomyces	2.45122	NCBI genus average	NCBI	3	NCBI Actinomyces average	NCBI	Actinomyces sp. oral taxon 414	Actinomyces sp. VUL4_3	Actinomyces meyeri	Pos
Actinomyces sp. S4-C9	Actinomyces	2.45122	NCBI genus average	NCBI	3	NCBI Actinomyces average	NCBI	Actinomyces sp. oral taxon 414	Actinomyces sp. VUL4_3	Actinomyces meyeri	Pos
Actinomyces sp. S6-Spd3	Actinomyces	2.45122	NCBI genus average	NCBI	3	NCBI Actinomyces average	NCBI	Actinomyces sp. oral taxon 414	Actinomyces sp. VUL4_3	Actinomyces meyeri	Pos
Actinomyces suimastitidis	Actinomyces suimastitidis	2.45122	NCBI genus average	NCBI	3	NCBI Actinomyces average	NCBI	Actinomyces sp. oral taxon 414	Actinomyces sp. VUL4_3	Actinomyces meyeri	Pos
Actinomyces turicensis	Actinomyces turicensis	2.45122	NCBI genus average	NCBI	3	NCBI Actinomyces average	NCBI	Actinomyces sp. oral taxon 414	Actinomyces sp. VUL4_3	Actinomyces meyeri	Pos
Actinomyces turicensis ACS-279-V-Col4	Actinomyces turicensis	2.45122	NCBI genus average	NCBI	3	NCBI Actinomyces average	NCBI	Actinomyces sp. oral taxon 414	Actinomyces sp. VUL4_3	Actinomyces meyeri	Pos
Actinomyces urogenitalis	Actinomyces urogenitalis	2.45122	NCBI genus average	NCBI	3	NCBI Actinomyces average	NCBI	Actinomyces sp. oral taxon 414	Actinomyces sp. VUL4_3	Actinomyces meyeri	Pos
Actinomyces urogenitalis DORA_12	Actinomyces urogenitalis	2.45122	NCBI genus average	NCBI	3	NCBI Actinomyces average	NCBI	Actinomyces sp. oral taxon 414	Actinomyces sp. VUL4_3	Actinomyces meyeri	Pos
Actinomyces urogenitalis DSM 15434	Actinomyces urogenitalis	2.45122	NCBI genus average	NCBI	3	NCBI Actinomyces average	NCBI	Actinomyces sp. oral taxon 414	Actinomyces sp. VUL4_3	Actinomyces meyeri	Pos
Actinomyces vaccimaxillae	Actinomyces vaccimaxillae	2.45122	NCBI genus average	NCBI	3	NCBI Actinomyces average	NCBI	Actinomyces sp. oral taxon 414	Actinomyces sp. VUL4_3	Actinomyces meyeri	Pos
Actinomycetaceae	Actinomycetaceae	2.06631	Family average	Vetrosky 2013	3	Family average	Vetrosky 2013				Pos
Actinomycetales	Actinomycetales	2.06631	Family average	Vetrosky 2013	3	Family average	Vetrosky 2013				Pos
Actinotignum	Actinotignum	2.13099	NCBI genus average	NCBI	3	NCBI genus average	NCBI				Pos
Actinotignum schaalii	Actinotignum schaalii	2.13099	NCBI species average	NCBI	3	NCBI genome	NCBI	Actinotignum schaalii			Pos
Actinotignum urinale	Actinotignum urinale	2.13099	NCBI genus average	NCBI	3	NCBI genus average	NCBI				Pos
Aerococcaceae	Aerococcaceae	2.08097	Family average	Vetrosky 2013	4	Family average	Vetrosky 2013				Pos
Aeromonadaceae	Aeromonadaceae	4.45201	Family average	Vetrosky 2013	9.25	Family average	Vetrosky 2013				Neg
Aeromonadales	Aeromonadales	4.45201	Order average	Vetrosky 2013	9.25	Order average	Vetrosky 2013				Neg
Aeromonas	Aeromonas	4.77892	Genus average	Vetrosky 2013	9.66667	Genus average	Vetrosky 2013				Neg
Aeromonas caviae	Aeromonas caviae	4.77892	Genus average	Vetrosky 2013	9.66667	Genus average	Vetrosky 2013				Neg
Aggregatibacter	Aggregatibacter	2.21817	Genus average	Vetrosky 2013	6	Genus average	Vetrosky 2013				Neg
Aggregatibacter aphrophilus	Aggregatibacter aphrophilus	2.31304	Species average	Vetrosky 2013	6	Species average	Vetrosky 2013				Neg
Agromyces	Agromyces	4.15847	NCBI species average	NCBI	3	NCBI genome	NCBI	Agromyces sp. AR33			Pos
Alcaligenaceae	Alcaligenaceae	7.14958	Class average (Betaproteobacteria)	Vetrosky 2013	4.80769	Class average (Betaproteobacteria)	Vetrosky 2013				Neg
Alicycliphilus	Alicycliphilus	4.95323	Genus average	Vetrosky 2013	3	Genus average	Vetrosky 2013				Neg
Alicycliphilus denitrificans	Alicycliphilus denitrificans	4.95323	Species average	Vetrosky 2013	3	Species average	Vetrosky 2013				Neg
Aliterella atlantica	Aliterella atlantica	3.71515	Group average	Vetrosky 2013	1.73913	Group average	Vetrosky 2013				Neg
Alkaliphilus	Alkaliphilus	4.02656	Genus average	Vetrosky 2013	9	Genus average	Vetrosky 2013				Pos
Alkaliphilus metalliredigens	Alkaliphilus metalliredigens	4.92957	Species average	Vetrosky 2013	10	Species average	Vetrosky 2013				Pos
Alkaliphilus oremlandii	Alkaliphilus oremlandii	3.12356	Species average	Vetrosky 2013	8	Species average	Vetrosky 2013				Pos
Allobaculum stercoricanis	Allobaculum stercoricanis	2.05288	NCBI species average	NCBI	7	Class average	Vetrosky 2013				Pos
Alphaproteobacteria	Alphaproteobacteria	3.53523	Class average	Vetrosky 2013	2.2905	Class average	Vetrosky 2013				Neg
Alteromonadales	Alteromonadales	4.90177	Order average	Vetrosky 2013	7.87097	Order average	Vetrosky 2013				Neg
Anaerococcus	Anaerococcus	1.99864	Genus average	Vetrosky 2013	4	Genus average	Vetrosky 2013				Pos
Anaerococcus hydrogenalis	Anaerococcus hydrogenalis	1.98153	NCBI species average	NCBI	4	Genus average	Vetrosky 2013				Pos
Anaerococcus hydrogenalis DSM 7454	Anaerococcus hydrogenalis	1.98153	NCBI species average	NCBI	4	Genus average	Vetrosky 2013				Pos
Anaerococcus lactolyticus	Anaerococcus lactolyticus	2.07178	NCBI species average	NCBI	4	Genus average	Vetrosky 2013				Pos
Anaerococcus lactolyticus ATCC 51172	Anaerococcus lactolyticus	2.07178	NCBI species average	NCBI	4	Genus average	Vetrosky 2013				Pos
Anaerococcus obesiensis	Anaerococcus obesiensis	2.03717	NCBI species average	NCBI	4	Genus average	Vetrosky 2013				Pos
Anaerococcus prevotii	Anaerococcus prevotii	1.84787	NCBI species average	NCBI	4	Species average	Sun 2013				Pos
Anaerococcus prevotii ACS-065-V-Col13	Anaerococcus prevotii	1.84787	NCBI species average	NCBI	4	Species average	Sun 2013				Pos
Anaerococcus prevotii DSM 20548	Anaerococcus prevotii	1.99863	NCBI species average	NCBI	4	Species average	Sun 2013				Pos
Anaerococcus provenciensis	Anaerococcus provenciensis	2.26594	NCBI species average	NCBI	4	Genus average	Vetrosky 2013				Pos
Anaerococcus senegalensis	Anaerococcus senegalensis	1.79583	NCBI species average	NCBI	4	Genus average	Vetrosky 2013				Pos
Anaerococcus sp. PH9	Anaerococcus	1.99864	Genus average	Vetrosky 2013	4	Genus average	Vetrosky 2013				Pos
Anaerococcus sp. SB3	Anaerococcus	1.99864	Genus average	Vetrosky 2013	4	Genus average	Vetrosky 2013				Pos
Anaerococcus tetradius	Anaerococcus tetradius	2.08045	NCBI species average	NCBI	4	Genus average	Vetrosky 2013				Pos
Anaerococcus tetradius ATCC 35098	Anaerococcus tetradius	2.08045	NCBI species average	NCBI	4	Genus average	Vetrosky 2013				Pos
Anaerococcus vaginalis	Anaerococcus vaginalis	1.9706	NCBI species average	NCBI	4	Genus average	Vetrosky 2013				Pos
Anaerococcus vaginalis ATCC 51170	Anaerococcus vaginalis	1.9706	NCBI species average	NCBI	4	Genus average	Vetrosky 2013				Pos
Anaerosalibacter sp. ND1	Anaerosalibacter	3.1966	NCBI genus average	NCBI	8.97727	Family average (Clostridiaceae)	Vetrosky 2013				Pos
Anaerostipes caccae DSM 14662	Anaerostipes caccae	3.60694	NCBI species average	NCBI	5	Family average (Lachnospiraceae)	Vetrosky 2013				Pos
Aneurinibacillus	Aneurinibacillus	3.66484	Genus average	This dataset	11	Genus average	This dataset				Pos
Aneurinibacillus migulanus	Aneurinibacillus migulanus	6.28459	NCBI species average	NCBI	11	NCBI genome	NCBI	Aneurinibacillus sp. XH2			Pos
Anoxybacillus thermarum	Anoxybacillus thermarum	4.58173	Family average (Bacillaceae)	Vetrosky 2013	10.1905	Family average (Bacillaceae)	Vetrosky 2013				Pos
Arcanobacterium	Arcanobacterium	2.06631	Actinomycetaceae average	Vetrosky 2013	3	Actinomycetaceae average	Vetrosky 2013				Pos
Arcanobacterium haemolyticum	Arcanobacterium haemolyticum	2.06631	Actinomycetaceae average	Vetrosky 2013	3	Actinomycetaceae average	Vetrosky 2013				Pos
Arcanobacterium sp. S3PF19	Arcanobacterium	2.06631	Actinomycetaceae average	Vetrosky 2013	3	Actinomycetaceae average	Vetrosky 2013				Pos
Arthrobacter	Arthrobacter	4.66526	Genus average	Vetrosky 2013	5.25	Genus average	Vetrosky 2013				Pos
Arthrobacter sp. H14	Arthrobacter	4.66526	Genus average	Vetrosky 2013	5.25	Genus average	Vetrosky 2013				Pos
Arthrobacter sp. PAMC 25486	Arthrobacter	4.66526	Genus average	Vetrosky 2013	5.25	Genus average	Vetrosky 2013				Pos
Atopobiaceae	Atopobiaceae	2.35441	Order average (Coriobacteriales)	Vetrosky 2013	2	Order average (Coriobacteriales)	Vetrosky 2013				Pos
Atopobium	Atopobium	1.54381	Genus average	Vetrosky 2013	1	Genus average	Vetrosky 2013				Pos
Atopobium fossor	Atopobium fossor	1.54381	Genus average	Vetrosky 2013	1	Genus average	Vetrosky 2013				Pos
Atopobium minutum	Atopobium minutum	1.54381	Genus average	Vetrosky 2013	1	Genus average	Vetrosky 2013				Pos
Atopobium minutum 10063974	Atopobium minutum	1.54381	Genus average	Vetrosky 2013	1	Genus average	Vetrosky 2013				Pos
Atopobium sp. BV3Ac4	Atopobium	1.54381	Genus average	Vetrosky 2013	1	Genus average	Vetrosky 2013				Pos
Bacillaceae	Bacillaceae	4.58173	Family average	Vetrosky 2013	10.1905	Family average	Vetrosky 2013				Pos
Bacillales	Bacillales	3.95618	Order average	Vetrosky 2013	8.24031	Order average	Vetrosky 2013				Pos
Bacillales incertae sedis	Bacillales	3.95618	Order average	Vetrosky 2013	8.24031	Order average	Vetrosky 2013				Pos
Bacilli	Bacilli	2.98748	Class average	Vetrosky 2013	6.4523	Class average	Vetrosky 2013				Pos
Bacillus	Bacillus	4.69806	Genus average	Vetrosky 2013	10.4	Genus average	Vetrosky 2013				Pos
Bacillus cereus group	Bacillus cereus	5.66263	NCBI species average	NCBI	12.3333	NCBI Species average	NCBI	Bacillus cereus ATCC 10987	Bacillus cereus E33L	Bacillus cereus ATCC 14579	Pos
Bacteria	Bacteria	3.54228	Kingdom average	Vetrosky 2013	4.1858	Kingdom average	Vetrosky 2013				Unknown
bacterium SIT7	Bacteria	3.54228	Kingdom average	Vetrosky 2013	4.1858	Kingdom average	Vetrosky 2013				Unknown
Bacteroidales	Bacteroidales	3.89086	Order average	Vetrosky 2013	4.47368	Order average	Vetrosky 2013				Neg
Bacteroides	Bacteroides	4.83521	Genus average	Vetrosky 2013	5.375	Genus average	Vetrosky 2013				Neg
Bacteroides xylanisolvens	Bacteroides xylanisolvens	4.83521	Genus average	Vetrosky 2013	5.375	Genus average	Vetrosky 2013				Neg
Bacteroidetes	Bacteroidetes	4.38654	Phylum average	Vetrosky 2013	3.55932	Phylum average	Vetrosky 2013				Neg
Bacteroidetes/Chlorobi group	Bacteroidetes/Chlorobi group	4.16101	group average	Vetrosky 2013	3.44068	group average	Vetrosky 2013				Neg
Betaproteobacteria	Betaproteobacteria	7.14958	Class average	Vetrosky 2013	4.80769	Class average	Vetrosky 2013				Neg
Beutenbergia	Beutenbergia	4.66918	Genus average	Vetrosky 2013	2	Genus average	Vetrosky 2013				Pos
Bifidobacteriaceae	Bifidobacteriaceae	2.19628	Family average	Vetrosky 2013	3.23077	Family average	Vetrosky 2013				Pos
Bifidobacterium	Bifidobacterium	2.26487	Genus average	Vetrosky 2013	3.3913	Genus average	Vetrosky 2013				Pos
Bifidobacterium adolescentis	Bifidobacterium adolescentis	2.08964	Species average	Vetrosky 2013	5	Species average	Vetrosky 2013				Pos
Bifidobacterium adolescentis ATCC 15703	Bifidobacterium adolescentis	2.08964	Species average	Vetrosky 2013	5	Species average	Vetrosky 2013				Pos
Bifidobacterium adolescentis CAG:119	Bifidobacterium adolescentis	2.08964	Species average	Vetrosky 2013	5	Species average	Vetrosky 2013				Pos
Bifidobacterium adolescentis L2-32	Bifidobacterium adolescentis	2.08964	Species average	Vetrosky 2013	5	Species average	Vetrosky 2013				Pos
Bifidobacterium angulatum	Bifidobacterium angulatum	2.00821	NCBI species average	NCBI	4	NCBI Species average	NCBI	Bifidobacterium angulatum DSM 20098 = JCM 7096	Bifidobacterium angulatum		Pos
Bifidobacterium angulatum DSM 20098 = JCM 7096	Bifidobacterium angulatum	2.00821	NCBI species average	NCBI	4	NCBI Species average	NCBI	Bifidobacterium angulatum DSM 20098 = JCM 7096	Bifidobacterium angulatum		Pos
Bifidobacterium animalis	Bifidobacterium animalis	1.93859	NCBI species average	NCBI	3.33333	NCBI Species average	NCBI	Bifidobacterium animalis subsp. lactis DSM 10140	Bifidobacterium animalis subsp. lactis AD011	Bifidobacterium animalis subsp. lactis Bl-04	Pos
Bifidobacterium bifidum	Bifidobacterium bifidum	2.20077	Species average	Vetrosky 2013	3	Species average	Vetrosky 2013				Pos
Bifidobacterium bifidum ATCC 29521 = JCM 1255 = DSM 20456	Bifidobacterium bifidum	2.20077	Species average	Vetrosky 2013	3	Species average	Vetrosky 2013				Pos
Bifidobacterium bifidum CAG:234	Bifidobacterium bifidum	2.20077	Species average	Vetrosky 2013	3	Species average	Vetrosky 2013				Pos
Bifidobacterium bifidum NCIMB 41171	Bifidobacterium bifidum	2.20077	Species average	Vetrosky 2013	3	Species average	Vetrosky 2013				Pos
Bifidobacterium breve	Bifidobacterium breve	2.37509	Species average	Vetrosky 2013	2.5	Species average	Vetrosky 2013				Pos
Bifidobacterium breve 12L	Bifidobacterium breve	2.37509	Species average	Vetrosky 2013	2.5	Species average	Vetrosky 2013				Pos
Bifidobacterium breve 2L	Bifidobacterium breve	2.37509	Species average	Vetrosky 2013	2.5	Species average	Vetrosky 2013				Pos
Bifidobacterium breve 31L	Bifidobacterium breve	2.37509	Species average	Vetrosky 2013	2.5	Species average	Vetrosky 2013				Pos
Bifidobacterium breve 689b	Bifidobacterium breve	2.37509	Species average	Vetrosky 2013	2.5	Species average	Vetrosky 2013				Pos
Bifidobacterium breve ACS-071-V-Sch8b	Bifidobacterium breve	2.37509	Species average	Vetrosky 2013	2.5	Species average	Vetrosky 2013				Pos
Bifidobacterium breve CECT 7263	Bifidobacterium breve	2.37509	Species average	Vetrosky 2013	2.5	Species average	Vetrosky 2013				Pos
Bifidobacterium breve DSM 20213 = JCM 1192	Bifidobacterium breve	2.37509	Species average	Vetrosky 2013	2.5	Species average	Vetrosky 2013				Pos
Bifidobacterium breve HPH0326	Bifidobacterium breve	2.37509	Species average	Vetrosky 2013	2.5	Species average	Vetrosky 2013				Pos
Bifidobacterium breve JCM 7017	Bifidobacterium breve	2.37509	Species average	Vetrosky 2013	2.5	Species average	Vetrosky 2013				Pos
Bifidobacterium breve JCM 7019	Bifidobacterium breve	2.37509	Species average	Vetrosky 2013	2.5	Species average	Vetrosky 2013				Pos
Bifidobacterium breve JCP7499	Bifidobacterium breve	2.37509	Species average	Vetrosky 2013	2.5	Species average	Vetrosky 2013				Pos
Bifidobacterium breve MCC 0121	Bifidobacterium breve	2.37509	Species average	Vetrosky 2013	2.5	Species average	Vetrosky 2013				Pos
Bifidobacterium breve MCC 0305	Bifidobacterium breve	2.37509	Species average	Vetrosky 2013	2.5	Species average	Vetrosky 2013				Pos
Bifidobacterium breve MCC 0476	Bifidobacterium breve	2.37509	Species average	Vetrosky 2013	2.5	Species average	Vetrosky 2013				Pos
Bifidobacterium breve MCC 1094	Bifidobacterium breve	2.37509	Species average	Vetrosky 2013	2.5	Species average	Vetrosky 2013				Pos
Bifidobacterium breve MCC 1114	Bifidobacterium breve	2.37509	Species average	Vetrosky 2013	2.5	Species average	Vetrosky 2013				Pos
Bifidobacterium breve MCC 1128	Bifidobacterium breve	2.37509	Species average	Vetrosky 2013	2.5	Species average	Vetrosky 2013				Pos
Bifidobacterium breve MCC 1340	Bifidobacterium breve	2.37509	Species average	Vetrosky 2013	2.5	Species average	Vetrosky 2013				Pos
Bifidobacterium breve MCC 1604	Bifidobacterium breve	2.37509	Species average	Vetrosky 2013	2.5	Species average	Vetrosky 2013				Pos
Bifidobacterium breve MCC 1605	Bifidobacterium breve	2.37509	Species average	Vetrosky 2013	2.5	Species average	Vetrosky 2013				Pos
Bifidobacterium breve NCFB 2258	Bifidobacterium breve	2.37509	Species average	Vetrosky 2013	2.5	Species average	Vetrosky 2013				Pos
Bifidobacterium breve S27	Bifidobacterium breve	2.37509	Species average	Vetrosky 2013	2.5	Species average	Vetrosky 2013				Pos
Bifidobacterium breve UCC2003	Bifidobacterium breve	2.37509	Species average	Vetrosky 2013	2.5	Species average	Vetrosky 2013				Pos
Bifidobacterium catenulatum	Bifidobacterium catenulatum	2.08114	NCBI species average	NCBI	5	NCBI genome	NCBI	Bifidobacterium catenulatum DSM 16992 = JCM 1194 = LMG 11043			Pos
Bifidobacterium catenulatum DSM 16992 = JCM 1194 = LMG 11043	Bifidobacterium catenulatum	2.08114	NCBI species average	NCBI	5	NCBI genome	NCBI	Bifidobacterium catenulatum DSM 16992 = JCM 1194 = LMG 11043			Pos
Bifidobacterium cuniculi	Bifidobacterium cuniculi	2.26487	Genus average	Vetrosky 2013	3.3913	Genus average	Vetrosky 2013				Pos
Bifidobacterium dentium	Bifidobacterium dentium	2.63637	Species average	Vetrosky 2013	4	Species average	Vetrosky 2013				Pos
Bifidobacterium dentium ATCC 27678	Bifidobacterium dentium	2.63637	Species average	Vetrosky 2013	4	Species average	Vetrosky 2013				Pos
Bifidobacterium dentium ATCC 27679	Bifidobacterium dentium	2.63637	Species average	Vetrosky 2013	4	Species average	Vetrosky 2013				Pos
Bifidobacterium dentium Bd1	Bifidobacterium dentium	2.63637	Species average	Vetrosky 2013	4	Species average	Vetrosky 2013				Pos
Bifidobacterium dentium JCM 1195 = DSM 20436	Bifidobacterium dentium	2.63637	Species average	Vetrosky 2013	4	Species average	Vetrosky 2013				Pos
Bifidobacterium dentium JCVIHMP022	Bifidobacterium dentium	2.63637	Species average	Vetrosky 2013	4	Species average	Vetrosky 2013				Pos
Bifidobacterium gallinarum	Bifidobacterium gallinarum	2.26487	Genus average	Vetrosky 2013	3.3913	Genus average	Vetrosky 2013				Pos
Bifidobacterium kashiwanohense	Bifidobacterium kashiwanohense	2.33034	NCBI species average	NCBI	5	NCBI species average	NCBI	Bifidobacterium kashiwanohense JCM 15439 = DSM 21854	Bifidobacterium kashiwanohense PV20-2		Pos
Bifidobacterium kashiwanohense JCM 15439 = DSM 21854	Bifidobacterium kashiwanohense	2.33034	NCBI species average	NCBI	5	NCBI species average	NCBI	Bifidobacterium kashiwanohense JCM 15439 = DSM 21854	Bifidobacterium kashiwanohense PV20-2		Pos
Bifidobacterium kashiwanohense PV20-2	Bifidobacterium kashiwanohense	2.33034	NCBI species average	NCBI	5	NCBI species average	NCBI	Bifidobacterium kashiwanohense JCM 15439 = DSM 21854	Bifidobacterium kashiwanohense PV20-2		Pos
Bifidobacterium longum	Bifidobacterium longum	2.463	Species average	Vetrosky 2013	3.4	Species average	Vetrosky 2013				Pos
Bifidobacterium longum CAG:69	Bifidobacterium longum	2.463	Species average	Vetrosky 2013	3.4	Species average	Vetrosky 2013				Pos
Bifidobacterium longum D2957	Bifidobacterium longum	2.463	Species average	Vetrosky 2013	3.4	Species average	Vetrosky 2013				Pos
Bifidobacterium longum DJO10A	Bifidobacterium longum	2.463	Species average	Vetrosky 2013	3.4	Species average	Vetrosky 2013				Pos
Bifidobacterium longum E18	Bifidobacterium longum	2.463	Species average	Vetrosky 2013	3.4	Species average	Vetrosky 2013				Pos
Bifidobacterium longum NCC2705	Bifidobacterium longum	2.463	Species average	Vetrosky 2013	3.4	Species average	Vetrosky 2013				Pos
Bifidobacterium longum subsp. infantis	Bifidobacterium longum	2.463	Species average	Vetrosky 2013	3.4	Species average	Vetrosky 2013				Pos
Bifidobacterium longum subsp. infantis 157F	Bifidobacterium longum	2.463	Species average	Vetrosky 2013	3.4	Species average	Vetrosky 2013				Pos
Bifidobacterium longum subsp. infantis ATCC 15697 = JCM 1222 = DSM 20088	Bifidobacterium longum	2.463	Species average	Vetrosky 2013	3.4	Species average	Vetrosky 2013				Pos
Bifidobacterium longum subsp. infantis CCUG 52486	Bifidobacterium longum	2.463	Species average	Vetrosky 2013	3.4	Species average	Vetrosky 2013				Pos
Bifidobacterium longum subsp. longum	Bifidobacterium longum	2.463	Species average	Vetrosky 2013	3.4	Species average	Vetrosky 2013				Pos
Bifidobacterium longum subsp. longum 1-6B	Bifidobacterium longum	2.463	Species average	Vetrosky 2013	3.4	Species average	Vetrosky 2013				Pos
Bifidobacterium longum subsp. longum 2-2B	Bifidobacterium longum	2.463	Species average	Vetrosky 2013	3.4	Species average	Vetrosky 2013				Pos
Bifidobacterium longum subsp. longum 35B	Bifidobacterium longum	2.463	Species average	Vetrosky 2013	3.4	Species average	Vetrosky 2013				Pos
Bifidobacterium longum subsp. longum 72B	Bifidobacterium longum	2.463	Species average	Vetrosky 2013	3.4	Species average	Vetrosky 2013				Pos
Bifidobacterium longum subsp. longum ATCC 55813	Bifidobacterium longum	2.463	Species average	Vetrosky 2013	3.4	Species average	Vetrosky 2013				Pos
Bifidobacterium longum subsp. longum BBMN68	Bifidobacterium longum	2.463	Species average	Vetrosky 2013	3.4	Species average	Vetrosky 2013				Pos
Bifidobacterium longum subsp. longum CECT 7347	Bifidobacterium longum	2.463	Species average	Vetrosky 2013	3.4	Species average	Vetrosky 2013				Pos
Bifidobacterium longum subsp. longum EK13	Bifidobacterium longum	2.463	Species average	Vetrosky 2013	3.4	Species average	Vetrosky 2013				Pos
Bifidobacterium longum subsp. longum F8	Bifidobacterium longum	2.463	Species average	Vetrosky 2013	3.4	Species average	Vetrosky 2013				Pos
Bifidobacterium longum subsp. longum GT15	Bifidobacterium longum	2.463	Species average	Vetrosky 2013	3.4	Species average	Vetrosky 2013				Pos
Bifidobacterium longum subsp. longum JCM 1217	Bifidobacterium longum	2.463	Species average	Vetrosky 2013	3.4	Species average	Vetrosky 2013				Pos
Bifidobacterium longum subsp. longum JDM301	Bifidobacterium longum	2.463	Species average	Vetrosky 2013	3.4	Species average	Vetrosky 2013				Pos
Bifidobacterium longum subsp. longum KACC 91563	Bifidobacterium longum	2.463	Species average	Vetrosky 2013	3.4	Species average	Vetrosky 2013				Pos
Bifidobacterium longum subsp. suis	Bifidobacterium longum	2.463	Species average	Vetrosky 2013	3.4	Species average	Vetrosky 2013				Pos
Bifidobacterium merycicum	Bifidobacterium merycicum	2.26487	Genus average	Vetrosky 2013	3.3913	Genus average	Vetrosky 2013				Pos
Bifidobacterium moukalabense	Bifidobacterium moukalabense	2.26487	Genus average	Vetrosky 2013	3.3913	Genus average	Vetrosky 2013				Pos
Bifidobacterium moukalabense DSM 27321	Bifidobacterium moukalabense	2.26487	Genus average	Vetrosky 2013	3.3913	Genus average	Vetrosky 2013				Pos
Bifidobacterium pseudocatenulatum	Bifidobacterium pseudocatenulatum	2.29259	NCBI species average	NCBI	6	NCBI species average	NCBI	Bifidobacterium pseudocatenulatum DSM 20438 = JCM 1200 = LMG 10505			Pos
Bifidobacterium pseudocatenulatum CAG:263	Bifidobacterium pseudocatenulatum	2.29259	NCBI species average	NCBI	6	NCBI species average	NCBI	Bifidobacterium pseudocatenulatum DSM 20438 = JCM 1200 = LMG 10505			Pos
Bifidobacterium pseudocatenulatum DSM 20438 = JCM 1200 = LMG 10505	Bifidobacterium pseudocatenulatum	2.29259	NCBI species average	NCBI	6	NCBI species average	NCBI	Bifidobacterium pseudocatenulatum DSM 20438 = JCM 1200 = LMG 10505			Pos
Bifidobacterium pseudocatenulatum IPLA36007	Bifidobacterium pseudocatenulatum	2.29259	NCBI species average	NCBI	6	NCBI species average	NCBI	Bifidobacterium pseudocatenulatum DSM 20438 = JCM 1200 = LMG 10505			Pos
Bifidobacterium psychraerophilum	Bifidobacterium psychraerophilum	2.26487	Genus average	Vetrosky 2013	3.3913	Genus average	Vetrosky 2013				Pos
Bifidobacterium reuteri	Bifidobacterium reuteri	2.26487	Genus average	Vetrosky 2013	3.3913	Genus average	Vetrosky 2013				Pos
Bifidobacterium reuteri DSM 23975	Bifidobacterium reuteri	2.26487	Genus average	Vetrosky 2013	3.3913	Genus average	Vetrosky 2013				Pos
Bifidobacterium ruminantium	Bifidobacterium ruminantium	2.26487	Genus average	Vetrosky 2013	3.3913	Genus average	Vetrosky 2013				Pos
Bifidobacterium saguini	Bifidobacterium saguini	2.26487	Genus average	Vetrosky 2013	3.3913	Genus average	Vetrosky 2013				Pos
Bifidobacterium scardovii	Bifidobacterium scardovii	3.14395	NCBI species average	NCBI	3	NCBI species average	NCBI	Bifidobacterium scardovii JCM 12489 = DSM 13734			Pos
Bifidobacterium scardovii JCM 12489 = DSM 13734	Bifidobacterium scardovii	3.14395	NCBI species average	NCBI	3	NCBI species average	NCBI	Bifidobacterium scardovii JCM 12489 = DSM 13734			Pos
Bifidobacterium sp. 12_1_47BFAA	Bifidobacterium	2.26487	Genus average	Vetrosky 2013	3.3913	Genus average	Vetrosky 2013				Pos
Bifidobacterium sp. MSTE12	Bifidobacterium	2.26487	Genus average	Vetrosky 2013	3.3913	Genus average	Vetrosky 2013				Pos
Bifidobacterium stellenboschense	Bifidobacterium stellenboschense	2.26487	Genus average	Vetrosky 2013	3.3913	Genus average	Vetrosky 2013				Pos
Bifidobacterium stercoris JCM 15918	Bifidobacterium stercoris	2.26487	Genus average	Vetrosky 2013	3.3913	Genus average	Vetrosky 2013				Pos
Bifidobacterium subtile	Bifidobacterium subtile	2.26487	Genus average	Vetrosky 2013	3.3913	Genus average	Vetrosky 2013				Pos
Bifidobacterium thermacidophilum	Bifidobacterium thermacidophilum	2.26487	Genus average	Vetrosky 2013	3.3913	Genus average	Vetrosky 2013				Pos
Bifidobacterium thermacidophilum subsp. thermacidophilum	Bifidobacterium thermacidophilum	2.26487	Genus average	Vetrosky 2013	3.3913	Genus average	Vetrosky 2013				Pos
Bifidobacterium thermophilum	Bifidobacterium thermophilum	2.2386	NCBI species average	NCBI	4	NCBI species average	NCBI	Bifidobacterium thermophilum RBL67			Pos
Blastococcus	Blastococcus	4.87534	Genus average	Vetrosky 2013	3	Genus average	Vetrosky 2013				Pos
Blautia	Blautia	3.69658	NCBI genus average	NCBI	5	Family average (Lachnospiraceae)	Vetrosky 2013				Pos
Brachybacterium	Brachybacterium	3.61499	Genus average	Vetrosky 2013	3	Genus average	Vetrosky 2013				Pos
Brachybacterium muris	Brachybacterium muris	3.61499	Genus average	Vetrosky 2013	3	Genus average	Vetrosky 2013				Pos
Bradyrhizobiaceae	Bradyrhizobiaceae	5.48557	Family average	Vetrosky 2013	1.57143	Family average	Vetrosky 2013				Neg
Bradyrhizobium	Bradyrhizobium	9.1566	Genus average	Vetrosky 2013	1.5	Genus average	Vetrosky 2013				Neg
Brevibacillus	Brevibacillus	6.29644	Genus average	Vetrosky 2013	15	Genus average	Vetrosky 2013				Pos
Brochothrix	Brochothrix	2.95422	Family average (Listeriaceae)	Vetrosky 2013	5.85714	Family average (Listeriaceae)	Vetrosky 2013				Pos
Brochothrix campestris	Brochothrix campestris	2.95422	Family average (Listeriaceae)	Vetrosky 2013	5.85714	Family average (Listeriaceae)	Vetrosky 2013				Pos
Brochothrix campestris FSL F6-1037	Brochothrix campestris	2.95422	Family average (Listeriaceae)	Vetrosky 2013	5.85714	Family average (Listeriaceae)	Vetrosky 2013				Pos
Burkholderia	Burkholderia	7.21154	Genus average	Vetrosky 2013	4.96	Genus average	Vetrosky 2013				Neg
Burkholderiaceae	Burkholderiaceae	7.21154	Family average	Vetrosky 2013	4.96	Family average	Vetrosky 2013				Neg
Burkholderiales	Burkholderiales	5.95399	Order average	Vetrosky 2013	3.61194	Order average	Vetrosky 2013				Neg
Buttiauxella agrestis	Buttiauxella agrestis	4.74628	NCBI species average	NCBI	6.43429	Family average (Enterobacteriaceae)	NCBI				Neg
Butyrivibrio	Butyrivibrio	4.40488	Genus average	Vetrosky 2013	6	Genus average	Vetrosky 2013				Neg
Butyrivibrio fibrisolvens	Butyrivibrio fibrisolvens	4.40488	Genus average	Vetrosky 2013	6	Genus average	Vetrosky 2013				Neg
Caldalkalibacillus thermarum TA2.A1	Caldalkalibacillus thermarum	2.89546	NCBI species average	NCBI	10.1905	Family average (Bacillaceae)	This dataset				Pos
Campylobacter	Campylobacter	1.73786	Genus average	Vetrosky 2013	4.4375	Genus average	Vetrosky 2013				Neg
Campylobacter ureolyticus	Campylobacter ureolyticus	1.68208	NCBI species average	NCBI	3	NCBI genome	NCBI	Campylobacter ureolyticus RIGS 9880			Neg
Campylobacter ureolyticus ACS-301-V-Sch3b	Campylobacter ureolyticus	1.68208	NCBI species average	NCBI	3	NCBI genome	NCBI	Campylobacter ureolyticus RIGS 9880			Neg
Campylobacter ureolyticus RIGS 9880	Campylobacter ureolyticus	1.68208	NCBI species average	NCBI	3	NCBI genome	NCBI	Campylobacter ureolyticus RIGS 9880			Neg
Campylobacteraceae	Campylobacteraceae	1.89512	Family average	Vetrosky 2013	4.4	Family average	Vetrosky 2013				Neg
Campylobacterales	Campylobacterales	1.75834	Order average	Vetrosky 2013	2.73529	Order average	Vetrosky 2013				Neg
Carnobacteriaceae	Carnobacteriaceae	2.17604	Order average (Lactobacillales)	Vetrosky 2013	4.95455	Order average (Lactobacillales)	Vetrosky 2013				Pos
Carnobacterium	Carnobacterium	2.6499	NCBI genus average	NCBI	8	NCBI genus average	NCBI	Carnobacterium sp. 17-4	Carnobacterium sp. CP1	Carnobacterium inhibens subsp. gilichinskyi	Pos
Carnobacterium inhibens	Carnobacterium inhibens	2.62286	NCBI species average	NCBI	8	NCBI genome	NCBI	Carnobacterium inhibens subsp. gilichinskyi			Pos
Carnobacterium maltaromaticum	Carnobacterium maltaromaticum	2.6499	NCBI genus average	NCBI	8	NCBI genus average	NCBI	Carnobacterium sp. 17-4	Carnobacterium sp. CP1	Carnobacterium inhibens subsp. gilichinskyi	Pos
Carnobacterium maltaromaticum LMA28	Carnobacterium maltaromaticum	2.6499	NCBI genus average	NCBI	8	NCBI genus average	NCBI	Carnobacterium sp. 17-4	Carnobacterium sp. CP1	Carnobacterium inhibens subsp. gilichinskyi	Pos
Catonella morbi ATCC 51271	Catonella morbi	3.4792	NCBI species average	NCBI	5	Family average (Lachnospiraceae)	Vetrosky 2013				Neg
Cedecea davisae	Cedecea davisae	4.88698	NCBI species average	NCBI	6.43429	Family average (Enterobacteriaceae)	NCBI				Neg
Cedecea davisae DSM 4568	Cedecea davisae	4.88698	NCBI species average	NCBI	6.43429	Family average (Enterobacteriaceae)	NCBI				Neg
Cellulomonadaceae	Cellulomonadaceae	4.19476	Family average	Vetrosky 2013	2	Family average	Vetrosky 2013				Pos
Cellulomonas	Cellulomonas	4.19476	Genus average	Vetrosky 2013	3	Genus average	Vetrosky 2013				Pos
Cellulosimicrobium	Cellulosimicrobium	4.27799	NCBI genus average	NCBI	3	Family average (Promicromonosporaceae)	Vetrosky 2013				Pos
Chitinophagaceae	Chitinophagaceae	9.08052	Family average	Vetrosky 2013	4.5	Family average	Vetrosky 2013				Neg
Chitinophagales	Chitinophagales	4.91782	Order average (Sphingobacteriales)	Vetrosky 2013	3.23529	Order average (Sphingobacteriales)	Vetrosky 2013				Neg
Chlamydia	Chlamydia	1.04682	Genus average	Vetrosky 2013	1.96296	Genus average	Vetrosky 2013				Neg
Chlamydia trachomatis	Chlamydia trachomatis	1.04618	Species average	Vetrosky 2013	1.96226	Species average	Vetrosky 2013				Neg
Chlamydiales	Chlamydiales	1.14083	Order average	Vetrosky 2013	1.76389	Order average	Vetrosky 2013				Neg
Citrobacter	Citrobacter	5.08982	Genus average	Vetrosky 2013	7	Genus average	Vetrosky 2013				Neg
Citrobacter amalonaticus	Citrobacter amalonaticus	4.98095	NCBI species average	NCBI	7	NCBI Species average	NCBI	Citrobacter amalonaticus	Citrobacter amalonaticus Y19	Citrobacter amalonaticus	Neg
Citrobacter braakii	Citrobacter braakii	5.04079	NCBI species average	NCBI	7	Genus average	Vetrosky 2013				Neg
Citrobacter farmeri	Citrobacter farmeri	4.9295	NCBI species average	NCBI	7	Genus average	Vetrosky 2013				Neg
Citrobacter freundii	Citrobacter freundii	5.27764	NCBI species average	NCBI	8	NCBI Species average	NCBI	Citrobacter amalonaticus	Citrobacter amalonaticus Y19	Citrobacter amalonaticus	Neg
Citrobacter freundii 4_7_47CFAA	Citrobacter freundii	5.27764	NCBI species average	NCBI	8	NCBI Species average	NCBI	Citrobacter amalonaticus	Citrobacter amalonaticus Y19	Citrobacter amalonaticus	Neg
Citrobacter freundii ATCC 8090 = MTCC 1658	Citrobacter freundii	5.27764	NCBI species average	NCBI	8	NCBI Species average	NCBI	Citrobacter amalonaticus	Citrobacter amalonaticus Y19	Citrobacter amalonaticus	Neg
Citrobacter freundii complex	Citrobacter freundii	5.27764	NCBI species average	NCBI	8	NCBI Species average	NCBI	Citrobacter amalonaticus	Citrobacter amalonaticus Y19	Citrobacter amalonaticus	Neg
Citrobacter freundii MGH 56	Citrobacter freundii	5.27764	NCBI species average	NCBI	8	NCBI Species average	NCBI	Citrobacter amalonaticus	Citrobacter amalonaticus Y19	Citrobacter amalonaticus	Neg
Citrobacter freundii NBRC 12681	Citrobacter freundii	5.27764	NCBI species average	NCBI	8	NCBI Species average	NCBI	Citrobacter amalonaticus	Citrobacter amalonaticus Y19	Citrobacter amalonaticus	Neg
Citrobacter freundii RLS1	Citrobacter freundii	5.27764	NCBI species average	NCBI	8	NCBI Species average	NCBI	Citrobacter amalonaticus	Citrobacter amalonaticus Y19	Citrobacter amalonaticus	Neg
Citrobacter koseri	Citrobacter koseri	4.73536	Species average	Vetrosky 2013	7	Species average	Vetrosky 2013				Neg
Citrobacter koseri ATCC BAA-895	Citrobacter koseri	4.73536	Species average	Vetrosky 2013	7	Species average	Vetrosky 2013				Neg
Citrobacter pasteurii	Citrobacter pasteurii	4.98662	NCBI species average	NCBI	7	Genus average	Vetrosky 2013				Neg
Citrobacter sp. 30_2	Citrobacter	5.08982	Genus average	Vetrosky 2013	7	Genus average	Vetrosky 2013				Neg
Citrobacter sp. BIDMC107	Citrobacter	5.08982	Genus average	Vetrosky 2013	7	Genus average	Vetrosky 2013				Neg
Citrobacter sp. BIDMC108	Citrobacter	5.08982	Genus average	Vetrosky 2013	7	Genus average	Vetrosky 2013				Neg
Citrobacter sp. KTE151	Citrobacter	5.08982	Genus average	Vetrosky 2013	7	Genus average	Vetrosky 2013				Neg
Citrobacter sp. KTE32	Citrobacter	5.08982	Genus average	Vetrosky 2013	7	Genus average	Vetrosky 2013				Neg
Citrobacter sp. MGH 55	Citrobacter	5.08982	Genus average	Vetrosky 2013	7	Genus average	Vetrosky 2013				Neg
Citrobacter sp. MGH100	Citrobacter	5.08982	Genus average	Vetrosky 2013	7	Genus average	Vetrosky 2013				Neg
Citrobacter sp. MGH104	Citrobacter	5.08982	Genus average	Vetrosky 2013	7	Genus average	Vetrosky 2013				Neg
Citrobacter sp. MGH106	Citrobacter	5.08982	Genus average	Vetrosky 2013	7	Genus average	Vetrosky 2013				Neg
Citrobacter sp. MGH109	Citrobacter	5.08982	Genus average	Vetrosky 2013	7	Genus average	Vetrosky 2013				Neg
Citrobacter werkmanii	Citrobacter werkmanii	4.948	NCBI species average	NCBI	7	Genus average	Vetrosky 2013				Neg
Citrobacter werkmanii NBRC 105721	Citrobacter werkmanii	4.948	NCBI species average	NCBI	7	Genus average	Vetrosky 2013				Neg
Citrobacter youngae	Citrobacter youngae	5.15416	NCBI species average	NCBI	7	Genus average	Vetrosky 2013				Neg
Citrobacter youngae ATCC 29220	Citrobacter youngae	5.15416	NCBI species average	NCBI	7	Genus average	Vetrosky 2013				Neg
Clostridia	Clostridia	3.47019	Class average	Vetrosky 2013	6.12264	Class average	Vetrosky 2013				Both
Clostridiaceae	Clostridiaceae	4.02492	Family average	Vetrosky 2013	8.97727	Family average	Vetrosky 2013				Both
Clostridiales	Clostridiales	3.80175	Order average	Vetrosky 2013	7.11538	Order average	Vetrosky 2013				Both
Clostridiales bacterium mt11	Clostridiales	3.80175	Order average	Vetrosky 2013	7.11538	Order average	Vetrosky 2013				Both
Clostridiales bacterium SIT11	Clostridiales	3.80175	Order average	Vetrosky 2013	7.11538	Order average	Vetrosky 2013				Both
Clostridiales bacterium VE202-21	Clostridiales	3.80175	Order average	Vetrosky 2013	7.11538	Order average	Vetrosky 2013				Both
Clostridiisalibacter paucivorans	Clostridiisalibacter paucivorans	3.25063	NCBI species average	NCBI	8.97727	Family average (Clostridiaceae)	Vetrosky 2013				Pos
Clostridium	Clostridium	4.02484	Genus average	Vetrosky 2013	8.97619	Genus average	Vetrosky 2013				Both
Clostridium acetobutylicum	Clostridium acetobutylicum	4.1369	Species average	Vetrosky 2013	11	Species average	Vetrosky 2013				Pos
Clostridium algidicarnis	Clostridium algidicarnis	3.06029	NCBI species average	NCBI	8.97619	Genus average	Vetrosky 2013				Pos
Clostridium baratii	Clostridium baratii	3.1417	NCBI species average	NCBI	10	NCBI Genome	NCBI	Clostridium baratii str. Sullivan			Pos
Clostridium bartlettii CAG:1329	Clostridium baratii	3.1417	NCBI species average	NCBI	10	NCBI Genome	NCBI	Clostridium baratii str. Sullivan			Pos
Clostridium beijerinckii	Clostridium beijerinckii	6.00063	Species average	Vetrosky 2013	14	Species average	Vetrosky 2013				Pos
Clostridium bornimense	Clostridium bornimense	3.61702	NCBI species average	NCBI	8	NCBI Genome	NCBI	Clostridium bornimense			Pos
Clostridium botulinum	Clostridium botulinum	3.92042	Species average	Vetrosky 2013	9.23077	Species average	Vetrosky 2013				Pos
Clostridium botulinum 202F	Clostridium botulinum	3.92042	Species average	Vetrosky 2013	9.23077	Species average	Vetrosky 2013				Pos
Clostridium botulinum B	Clostridium botulinum	3.92042	Species average	Vetrosky 2013	9.23077	Species average	Vetrosky 2013				Pos
Clostridium botulinum B str. Osaka05	Clostridium botulinum	3.92042	Species average	Vetrosky 2013	9.23077	Species average	Vetrosky 2013				Pos
Clostridium botulinum Bf	Clostridium botulinum	3.92042	Species average	Vetrosky 2013	9.23077	Species average	Vetrosky 2013				Pos
Clostridium botulinum C	Clostridium botulinum	3.92042	Species average	Vetrosky 2013	9.23077	Species average	Vetrosky 2013				Pos
Clostridium botulinum C str. Eklund	Clostridium botulinum	3.92042	Species average	Vetrosky 2013	9.23077	Species average	Vetrosky 2013				Pos
Clostridium botulinum NCTC 2916	Clostridium botulinum	3.92042	Species average	Vetrosky 2013	9.23077	Species average	Vetrosky 2013				Pos
Clostridium butyricum	Clostridium butyricum	4.60098	NCBI species average	NCBI	9.33333	NCBI Species average	NCBI	Clostridium butyricum	Clostridium butyricum	Clostridium butyricum	Pos
Clostridium butyricum 5521	Clostridium butyricum	4.60098	NCBI species average	NCBI	9.33333	NCBI Species average	NCBI	Clostridium butyricum	Clostridium butyricum	Clostridium butyricum	Pos
Clostridium butyricum 60E.3	Clostridium butyricum	4.60098	NCBI species average	NCBI	9.33333	NCBI Species average	NCBI	Clostridium butyricum	Clostridium butyricum	Clostridium butyricum	Pos
Clostridium butyricum DKU-01	Clostridium butyricum	4.60098	NCBI species average	NCBI	9.33333	NCBI Species average	NCBI	Clostridium butyricum	Clostridium butyricum	Clostridium butyricum	Pos
Clostridium butyricum DORA_1	Clostridium butyricum	4.60098	NCBI species average	NCBI	9.33333	NCBI Species average	NCBI	Clostridium butyricum	Clostridium butyricum	Clostridium butyricum	Pos
Clostridium butyricum E4 str. BoNT E BL5262	Clostridium butyricum	4.60098	NCBI species average	NCBI	9.33333	NCBI Species average	NCBI	Clostridium butyricum	Clostridium butyricum	Clostridium butyricum	Pos
Clostridium cadaveris	Clostridium cadaveris	3.53717	NCBI species average	NCBI	8.97619	Genus average	Vetrosky 2013				Pos
Clostridium celatum	Clostridium celatum	3.55372	NCBI species average	NCBI	8.97619	Genus average	Vetrosky 2013				Pos
Clostridium celatum DSM 1785	Clostridium celatum	3.55372	NCBI species average	NCBI	8.97619	Genus average	Vetrosky 2013				Pos
Clostridium chauvoei	Clostridium chauvoei	4.02484	Genus average	Vetrosky 2013	8.97619	Genus average	Vetrosky 2013				Pos
Clostridium colicanis	Clostridium colicanis	3.06256	NCBI species average	NCBI	8.97619	Genus average	Vetrosky 2013				Pos
Clostridium diolis	Clostridium diolis	5.85389	NCBI species average	NCBI	8.97619	Genus average	Vetrosky 2013				Pos
Clostridium nexile CAG:348	Clostridium nexile	3.92042	Species average	Vetrosky 2013	9.23077	Species average	Vetrosky 2013				Pos
Clostridium novyi	Clostridium novyi	2.54772	Species average	Vetrosky 2013	10	Species average	Vetrosky 2013				Pos
Clostridium paraputrificum	Clostridium paraputrificum	4.02484	Genus average	Vetrosky 2013	8.97619	Genus average	Vetrosky 2013				Pos
Clostridium pasteurianum	Clostridium pasteurianum	4.35248	NCBI species average	NCBI	11.6667	NCBI Species average	NCBI	Clostridium pasteurianum DSM 525 = ATCC 6013	Clostridium pasteurianum BC1	Clostridium pasteurianum NRRL B-598	Pos
Clostridium perfringens	Clostridium perfringens	3.10083	Species average	Vetrosky 2013	9.33333	Species average	Vetrosky 2013				Pos
Clostridium perfringens ATCC 13124	Clostridium perfringens	3.10083	Species average	Vetrosky 2013	9.33333	Species average	Vetrosky 2013				Pos
Clostridium perfringens B	Clostridium perfringens	3.10083	Species average	Vetrosky 2013	9.33333	Species average	Vetrosky 2013				Pos
Clostridium perfringens B str. ATCC 3626	Clostridium perfringens	3.10083	Species average	Vetrosky 2013	9.33333	Species average	Vetrosky 2013				Pos
Clostridium perfringens C	Clostridium perfringens	3.10083	Species average	Vetrosky 2013	9.33333	Species average	Vetrosky 2013				Pos
Clostridium perfringens C str. JGS1495	Clostridium perfringens	3.10083	Species average	Vetrosky 2013	9.33333	Species average	Vetrosky 2013				Pos
Clostridium perfringens CP4	Clostridium perfringens	3.10083	Species average	Vetrosky 2013	9.33333	Species average	Vetrosky 2013				Pos
Clostridium perfringens CPE	Clostridium perfringens	3.10083	Species average	Vetrosky 2013	9.33333	Species average	Vetrosky 2013				Pos
Clostridium perfringens CPE str. F4969	Clostridium perfringens	3.10083	Species average	Vetrosky 2013	9.33333	Species average	Vetrosky 2013				Pos
Clostridium perfringens D	Clostridium perfringens	3.10083	Species average	Vetrosky 2013	9.33333	Species average	Vetrosky 2013				Pos
Clostridium perfringens D str. JGS1721	Clostridium perfringens	3.10083	Species average	Vetrosky 2013	9.33333	Species average	Vetrosky 2013				Pos
Clostridium perfringens E	Clostridium perfringens	3.10083	Species average	Vetrosky 2013	9.33333	Species average	Vetrosky 2013				Pos
Clostridium perfringens E str. JGS1987	Clostridium perfringens	3.10083	Species average	Vetrosky 2013	9.33333	Species average	Vetrosky 2013				Pos
Clostridium perfringens F262	Clostridium perfringens	3.10083	Species average	Vetrosky 2013	9.33333	Species average	Vetrosky 2013				Pos
Clostridium perfringens NCTC 8239	Clostridium perfringens	3.10083	Species average	Vetrosky 2013	9.33333	Species average	Vetrosky 2013				Pos
Clostridium perfringens SM101	Clostridium perfringens	3.10083	Species average	Vetrosky 2013	9.33333	Species average	Vetrosky 2013				Pos
Clostridium perfringens str. 13	Clostridium perfringens	3.10083	Species average	Vetrosky 2013	9.33333	Species average	Vetrosky 2013				Pos
Clostridium perfringens WAL-14572	Clostridium perfringens	3.10083	Species average	Vetrosky 2013	9.33333	Species average	Vetrosky 2013				Pos
Clostridium purinilyticum	Clostridium purinilyticum	3.3973	NCBI species average	NCBI	8.97619	Genus average	Vetrosky 2013				Neg
Clostridium saccharobutylicum	Clostridium saccharobutylicum	4.66287	Species average	Vetrosky 2013	6	Species average	Vetrosky 2013				Pos
Clostridium saccharobutylicum DSM 13864	Clostridium saccharobutylicum	4.66287	Species average	Vetrosky 2013	6	Species average	Vetrosky 2013				Pos
Clostridium saccharoperbutylacetonicum	Clostridium saccharoperbutylacetonicum	6.61804	NCBI species average	NCBI	11	NCBI genome	NCBI	Clostridium saccharoperbutylacetonicum N1-4(HMT)			Pos
Clostridium sartagoforme	Clostridium sartagoforme	3.98337	NCBI species average	NCBI	8.97619	Genus average	Vetrosky 2013				Pos
Clostridium sp. 1_1_41A1FAA	Clostridium	4.02484	Genus average	Vetrosky 2013	8.97619	Genus average	Vetrosky 2013				Both
Clostridium sp. 7_2_43FAA	Clostridium	4.02484	Genus average	Vetrosky 2013	8.97619	Genus average	Vetrosky 2013				Both
Clostridium sp. BL8	Clostridium	4.02484	Genus average	Vetrosky 2013	8.97619	Genus average	Vetrosky 2013				Both
Clostridium sp. C8	Clostridium	4.02484	Genus average	Vetrosky 2013	8.97619	Genus average	Vetrosky 2013				Both
Clostridium sp. CL-2	Clostridium	4.02484	Genus average	Vetrosky 2013	8.97619	Genus average	Vetrosky 2013				Both
Clostridium sp. CL-6	Clostridium	4.02484	Genus average	Vetrosky 2013	8.97619	Genus average	Vetrosky 2013				Both
Clostridium sp. DL-VIII	Clostridium	4.02484	Genus average	Vetrosky 2013	8.97619	Genus average	Vetrosky 2013				Both
Clostridium sp. DMHC 10	Clostridium	4.02484	Genus average	Vetrosky 2013	8.97619	Genus average	Vetrosky 2013				Both
Clostridium sp. IBUN125C	Clostridium	4.02484	Genus average	Vetrosky 2013	8.97619	Genus average	Vetrosky 2013				Both
Clostridium sp. IBUN13A	Clostridium	4.02484	Genus average	Vetrosky 2013	8.97619	Genus average	Vetrosky 2013				Both
Clostridium sp. IBUN22A	Clostridium	4.02484	Genus average	Vetrosky 2013	8.97619	Genus average	Vetrosky 2013				Both
Clostridium sp. IBUN62F	Clostridium	4.02484	Genus average	Vetrosky 2013	8.97619	Genus average	Vetrosky 2013				Both
Clostridium sp. IODB-O3	Clostridium	4.02484	Genus average	Vetrosky 2013	8.97619	Genus average	Vetrosky 2013				Both
Clostridium sp. JCC	Clostridium	4.02484	Genus average	Vetrosky 2013	8.97619	Genus average	Vetrosky 2013				Both
Clostridium sp. KNHs214	Clostridium	4.02484	Genus average	Vetrosky 2013	8.97619	Genus average	Vetrosky 2013				Both
Clostridium sp. L2-50	Clostridium	4.02484	Genus average	Vetrosky 2013	8.97619	Genus average	Vetrosky 2013				Both
Clostridium sp. Maddingley MBC34-26	Clostridium	4.02484	Genus average	Vetrosky 2013	8.97619	Genus average	Vetrosky 2013				Both
Clostridium sp. NCR	Clostridium	4.02484	Genus average	Vetrosky 2013	8.97619	Genus average	Vetrosky 2013				Both
Clostridium sporogenes	Clostridium sporogenes	4.02484	Genus average	Vetrosky 2013	8.97619	Genus average	Vetrosky 2013				Neg
Clostridium sporogenes ATCC 15579	Clostridium sporogenes	4.02484	Genus average	Vetrosky 2013	8.97619	Genus average	Vetrosky 2013				Neg
Clostridium sulfidigenes	Clostridium sulfidigenes	4.02484	Genus average	Vetrosky 2013	8.97619	Genus average	Vetrosky 2013				Both
Clostridium tunisiense	Clostridium tunisiense	4.30839	NCBI species average	NCBI	8.97619	Genus average	Vetrosky 2013				Pos
Comamonadaceae	Comamonadaceae	5.39072	Family average	Vetrosky 2013	2.69231	Family average	Vetrosky 2013				Neg
Coprobacillus	Coprobacillus	3.14066	NCBI genus average	NCBI	6.335	Firmicutes average	Vetrosky 2013				Pos
Coriobacteriaceae	Coriobacteriaceae	2.35441	Family average	Vetrosky 2013	2	Family average	Vetrosky 2013				Pos
Coriobacteriales	Coriobacteriales	2.35441	Order average	Vetrosky 2013	2	Order average	Vetrosky 2013				Pos
Coriobacteriia	Coriobacteriia	4.26321	Phylum average (Actinobacteria)	Vetrosky 2013	3.02488	Phylum average (Actinobacteria)	Vetrosky 2013				Pos
Corynebacteriaceae	Corynebacteriaceae	2.54643	Family average	Vetrosky 2013	4.39474	Family average	Vetrosky 2013				Pos
Corynebacteriales	Corynebacteriales	4.26321	Phylum average (Actinobacteria)	Vetrosky 2013	3.02488	Phylum average (Actinobacteria)	Vetrosky 2013				Pos
Corynebacterium	Corynebacterium	2.53905	Genus average	Vetrosky 2013	4.43243	Genus average	Vetrosky 2013				Pos
Corynebacterium amycolatum	Corynebacterium amycolatum	2.53905	Genus average	Vetrosky 2013	4.43243	Genus average	Vetrosky 2013				Pos
Corynebacterium amycolatum SK46	Corynebacterium amycolatum	2.53905	Genus average	Vetrosky 2013	4.43243	Genus average	Vetrosky 2013				Pos
Corynebacterium aurimucosum	Corynebacterium aurimucosum	2.81923	Species average	Vetrosky 2013	3	Species average	Vetrosky 2013				Pos
Corynebacterium aurimucosum ATCC 700975	Corynebacterium aurimucosum	2.81923	Species average	Vetrosky 2013	3	Species average	Vetrosky 2013				Pos
Corynebacterium diphtheriae	Corynebacterium diphtheriae	2.4694	Species average	Vetrosky 2013	4.92308	Species average	Vetrosky 2013				Pos
Corynebacterium efficiens YS-314	Corynebacterium efficiens	3.2195	Species average	Vetrosky 2013	5	Species average	Vetrosky 2013				Pos
Corynebacterium falsenii	Corynebacterium falsenii	2.45162	NCBI species average	NCBI	3	NCBI genome	Vetrosky 2013	Corynebacterium falsenii DSM 44353			Pos
Corynebacterium falsenii DSM 44353	Corynebacterium falsenii	2.45162	NCBI species average	NCBI	3	NCBI genome	Vetrosky 2013	Corynebacterium falsenii DSM 44353			Pos
Corynebacterium jeikeium	Corynebacterium jeikeium	2.38581	NCBI species average	NCBI	3	NCBI genome	NCBI	Corynebacterium jeikeium K411			Pos
Corynebacterium kroppenstedtii	Corynebacterium kroppenstedtii	2.4468	Species average	Vetrosky 2013	3	Species average	Vetrosky 2013				Pos
Corynebacterium kroppenstedtii DSM 44385	Corynebacterium kroppenstedtii	2.4468	Species average	Vetrosky 2013	3	Species average	Vetrosky 2013				Pos
Corynebacterium minutissimum	Corynebacterium minutissimum	2.53905	Genus average	Vetrosky 2013	4.43243	Genus average	Vetrosky 2013				Pos
Corynebacterium singulare	Corynebacterium singulare	2.83052	NCBI species average	NCBI	4	NCBI genome	NCBI	Corynebacterium singulare			Pos
Corynebacterium sp. ATCC 6931	Corynebacterium	2.53905	Genus average	Vetrosky 2013	4.43243	Genus average	Vetrosky 2013				Pos
Corynebacterium striatum	Corynebacterium striatum	2.53905	Genus average	Vetrosky 2013	4.43243	Genus average	Vetrosky 2013				Pos
Cronobacter	Cronobacter	4.56493	Genus average	Vetrosky 2013	7	Genus average	Vetrosky 2013				Neg
Cronobacter condimenti	Cronobacter condimenti	4.49005	NCBI species average	NCBI	7	NCBI genome	NCBI	Cronobacter condimenti 1330			Neg
Cronobacter condimenti 1330	Cronobacter condimenti	4.49005	NCBI species average	NCBI	7	NCBI genome	NCBI	Cronobacter condimenti 1330			Neg
Cronobacter dublinensis	Cronobacter dublinensis	4.60698	NCBI species average	NCBI	7	NCBI genome	NCBI	Cronobacter dublinensis subsp. dublinensis LMG 23823			Neg
Cronobacter dublinensis 1210	Cronobacter dublinensis	4.60698	NCBI species average	NCBI	7	NCBI genome	NCBI	Cronobacter dublinensis subsp. dublinensis LMG 23823			Neg
Cronobacter dublinensis 582	Cronobacter dublinensis	4.60698	NCBI species average	NCBI	7	NCBI genome	NCBI	Cronobacter dublinensis subsp. dublinensis LMG 23823			Neg
Cronobacter malonaticus	Cronobacter malonaticus	4.53291	NCBI species average	NCBI	7	NCBI species average	NCBI	Cronobacter malonaticus	Cronobacter malonaticus LMG 23826		Neg
Cronobacter malonaticus 507	Cronobacter malonaticus	4.53291	NCBI species average	NCBI	7	NCBI species average	NCBI	Cronobacter malonaticus	Cronobacter malonaticus LMG 23826		Neg
Cronobacter malonaticus 681	Cronobacter malonaticus	4.53291	NCBI species average	NCBI	7	NCBI species average	NCBI	Cronobacter malonaticus	Cronobacter malonaticus LMG 23826		Neg
Cronobacter muytjensii	Cronobacter muytjensii	4.35449	NCBI species average	NCBI	7	NCBI genome	NCBI	Cronobacter muytjensii ATCC 51329			Neg
Cronobacter sakazakii	Cronobacter sakazakii	4.53077	Genus average	Vetrosky 2013	7	Genus average	Vetrosky 2013				Neg
Cronobacter sakazakii 680	Cronobacter sakazakii	4.53077	Genus average	Vetrosky 2013	7	Genus average	Vetrosky 2013				Neg
Cronobacter sakazakii 696	Cronobacter sakazakii	4.53077	Genus average	Vetrosky 2013	7	Genus average	Vetrosky 2013				Neg
Cronobacter sakazakii 701	Cronobacter sakazakii	4.53077	Genus average	Vetrosky 2013	7	Genus average	Vetrosky 2013				Neg
Cronobacter sakazakii ATCC BAA-894	Cronobacter sakazakii	4.53077	Genus average	Vetrosky 2013	7	Genus average	Vetrosky 2013				Neg
Cronobacter sakazakii CMCC 45402	Cronobacter sakazakii	4.53077	Genus average	Vetrosky 2013	7	Genus average	Vetrosky 2013				Neg
Cronobacter sakazakii E899	Cronobacter sakazakii	4.53077	Genus average	Vetrosky 2013	7	Genus average	Vetrosky 2013				Neg
Cronobacter sakazakii ES15	Cronobacter sakazakii	4.53077	Genus average	Vetrosky 2013	7	Genus average	Vetrosky 2013				Neg
Cronobacter sakazakii SP291	Cronobacter sakazakii	4.53077	Genus average	Vetrosky 2013	7	Genus average	Vetrosky 2013				Neg
Cronobacter turicensis	Cronobacter turicensis	4.59909	Genus average	Vetrosky 2013	7	Genus average	Vetrosky 2013				Neg
Cronobacter turicensis 564	Cronobacter turicensis	4.59909	Genus average	Vetrosky 2013	7	Genus average	Vetrosky 2013				Neg
Cronobacter turicensis z3032	Cronobacter turicensis	4.59909	Genus average	Vetrosky 2013	7	Genus average	Vetrosky 2013				Neg
Cronobacter universalis	Cronobacter universalis	4.43687	NCBI species average	NCBI	7	NCBI genome	NCBI	Cronobacter universalis NCTC 9529			Neg
Cronobacter universalis NCTC 9529	Cronobacter universalis	4.43687	NCBI species average	NCBI	7	NCBI genome	NCBI	Cronobacter universalis NCTC 9529			Neg
Cyanobacteria	Cyanobacteria	1.73913	Phylum average	Vetrosky 2013	3.71515	Phylum average	Vetrosky 2013				Neg
Cytophagales	Cytophagales	5.9442	Order average	Vetrosky 2013	3	Order average	Vetrosky 2013				Neg
Deinococci	Deinococci	2.94869	Class average	Vetrosky 2013	2.5625	Class average	Vetrosky 2013				No LPS
Deinococcus	Deinococcus	3.52965	Genus average	Vetrosky 2013	3.5	Genus average	Vetrosky 2013				No LPS
Delftia	Delftia	6.76751	Genus average	Vetrosky 2013	5	Genus average	Vetrosky 2013				Neg
Delftia lacustris	Delftia lacustris	6.68584	NCBI Genus average	NCBI	5	Genus average	Sun 2013				Neg
delta/epsilon subdivisions	delta/epsilon subdivisions	2.9201	Subdivision average	Vetrosky 2013	2.76106	Subdivision average	Vetrosky 2013				Neg
Deltaproteobacteria	Deltaproteobacteria	4.80528	Subdivision average	Vetrosky 2013	2.7907	Subdivision average	Vetrosky 2013				Neg
Dermabacter	Dermabacter	3.61499	Family average (Dermabacteraceae)	Vetrosky 2013	3	Family average (Dermabacteraceae)	Vetrosky 2013				Pos
Dermabacteraceae	Dermabacteraceae	3.61499	Family average	Vetrosky 2013	3	Family average	Vetrosky 2013				Pos
Dermacoccaceae	Dermacoccaceae	2.78502	Family average	Vetrosky 2013	2	Family average	Vetrosky 2013				Pos
Dermacoccus	Dermacoccus	3.07499	NCBI species average	NCBI	3	NCBI genome	NCBI	Dermacoccus nishinomiyaensis			Pos
Desulfotomaculum	Desulfotomaculum	3.72328	Genus average	Vetrosky 2013	6.8	Genus average	Vetrosky 2013				Pos
Dialister	Dialister	2.74626	Family average (Veillonellaceae)	Vetrosky 2013	6	Family average (Veillonellaceae)	Vetrosky 2013				Neg
Dialister invisus	Dialister invisus	2.74626	Family average (Veillonellaceae)	Vetrosky 2013	6	Family average (Veillonellaceae)	Vetrosky 2013				Neg
Dialister invisus CAG:218	Dialister invisus	2.74626	Family average (Veillonellaceae)	Vetrosky 2013	6	Family average (Veillonellaceae)	Vetrosky 2013				Neg
Dialister invisus DSM 15470	Dialister invisus	2.74626	Family average (Veillonellaceae)	Vetrosky 2013	6	Family average (Veillonellaceae)	Vetrosky 2013				Neg
Dialister micraerophilus	Dialister micraerophilus	2.74626	Family average (Veillonellaceae)	Vetrosky 2013	6	Family average (Veillonellaceae)	Vetrosky 2013				Neg
Dialister micraerophilus DSM 19965	Dialister micraerophilus	2.74626	Family average (Veillonellaceae)	Vetrosky 2013	6	Family average (Veillonellaceae)	Vetrosky 2013				Neg
Dickeya	Dickeya	4.80862	Genus average	Vetrosky 2013	7	Genus average	Vetrosky 2013				Neg
Eggerthella	Eggerthella	3.63226	Genus average	Vetrosky 2013	3	Genus average	Vetrosky 2013				Pos
Eggerthella lenta	Eggerthella lenta	3.63226	Species average	Vetrosky 2013	3	Species average	Vetrosky 2013				Pos
Eggerthella lenta 1_1_60AFAA	Eggerthella lenta	3.63226	Species average	Vetrosky 2013	3	Species average	Vetrosky 2013				Pos
Eggerthella lenta DSM 2243	Eggerthella lenta	3.63226	Species average	Vetrosky 2013	3	Species average	Vetrosky 2013				Pos
Eggerthella sp. 1_3_56FAA	Eggerthella	3.63226	Genus average	Vetrosky 2013	3	Genus average	Vetrosky 2013				Pos
Eggerthella sp. HGA1	Eggerthella	3.63226	Genus average	Vetrosky 2013	3	Genus average	Vetrosky 2013				Pos
Eggerthella sp. YY7918	Eggerthella	3.63226	Genus average	Vetrosky 2013	3	Genus average	Vetrosky 2013				Pos
Eggerthellaceae	Eggerthellaceae	3.63226	Family average	Vetrosky 2013	3	Family average	Vetrosky 2013				Pos
Enterobacter	Enterobacter	5.10068	Genus average	Vetrosky 2013	7.6	Genus average	Vetrosky 2013				Neg
Enterobacter aerogenes	Enterobacter aerogenes	5.28035	Species average	Vetrosky 2013	8	Species average	Vetrosky 2013				Neg
Enterobacter aerogenes EA1509E	Enterobacter aerogenes	5.28035	Species average	Vetrosky 2013	8	Species average	Vetrosky 2013				Neg
Enterobacter aerogenes MGH 61	Enterobacter aerogenes	5.28035	Species average	Vetrosky 2013	8	Species average	Vetrosky 2013				Neg
Enterobacter aerogenes UCI 48	Enterobacter aerogenes	5.28035	Species average	Vetrosky 2013	8	Species average	Vetrosky 2013				Neg
Enterobacter asburiae	Enterobacter asburiae	5.01213	Species average	Vetrosky 2013	7	Species average	Vetrosky 2013				Neg
Enterobacter asburiae L1	Enterobacter asburiae	5.01213	Species average	Vetrosky 2013	7	Species average	Vetrosky 2013				Neg
Enterobacter asburiae LF7a	Enterobacter asburiae	5.01213	Species average	Vetrosky 2013	7	Species average	Vetrosky 2013				Neg
Enterobacter cancerogenus	Enterobacter cancerogenus	4.8747	NCBI species average	NCBI	7.6	Genus average	Vetrosky 2013				Neg
Enterobacter cancerogenus ATCC 35316	Enterobacter cancerogenus	4.8747	NCBI species average	NCBI	7.6	Genus average	Vetrosky 2013				Neg
Enterobacter cloacae	Enterobacter cloacae	5.07031	Species average	Vetrosky 2013	7.66667	Species average	Vetrosky 2013				Neg
Enterobacter cloacae BIDMC 67	Enterobacter cloacae	5.07031	Species average	Vetrosky 2013	7.66667	Species average	Vetrosky 2013				Neg
Enterobacter cloacae BWH 29	Enterobacter cloacae	5.07031	Species average	Vetrosky 2013	7.66667	Species average	Vetrosky 2013				Neg
Enterobacter cloacae BWH 31	Enterobacter cloacae	5.07031	Species average	Vetrosky 2013	7.66667	Species average	Vetrosky 2013				Neg
Enterobacter cloacae BWH 43	Enterobacter cloacae	5.07031	Species average	Vetrosky 2013	7.66667	Species average	Vetrosky 2013				Neg
Enterobacter cloacae CHS 79	Enterobacter cloacae	5.07031	Species average	Vetrosky 2013	7.66667	Species average	Vetrosky 2013				Neg
Enterobacter cloacae complex	Enterobacter cloacae	5.07031	Species average	Vetrosky 2013	7.66667	Species average	Vetrosky 2013				Neg
Enterobacter cloacae complex 'Hoffmann cluster IV'	Enterobacter cloacae	5.07031	Species average	Vetrosky 2013	7.66667	Species average	Vetrosky 2013				Neg
Enterobacter cloacae EC_38VIM1	Enterobacter cloacae	5.07031	Species average	Vetrosky 2013	7.66667	Species average	Vetrosky 2013				Neg
Enterobacter cloacae ECNIH3	Enterobacter cloacae	5.07031	Species average	Vetrosky 2013	7.66667	Species average	Vetrosky 2013				Neg
Enterobacter cloacae EcWSU1	Enterobacter cloacae	5.07031	Species average	Vetrosky 2013	7.66667	Species average	Vetrosky 2013				Neg
Enterobacter cloacae 'Hoffmann cluster III' MGH 13	Enterobacter cloacae	5.07031	Species average	Vetrosky 2013	7.66667	Species average	Vetrosky 2013				Neg
Enterobacter cloacae 'Hoffmann cluster IV' MGH 34	Enterobacter cloacae	5.07031	Species average	Vetrosky 2013	7.66667	Species average	Vetrosky 2013				Neg
Enterobacter cloacae ISC8	Enterobacter cloacae	5.07031	Species average	Vetrosky 2013	7.66667	Species average	Vetrosky 2013				Neg
Enterobacter cloacae MGH 54	Enterobacter cloacae	5.07031	Species average	Vetrosky 2013	7.66667	Species average	Vetrosky 2013				Neg
Enterobacter cloacae P101	Enterobacter cloacae	5.07031	Species average	Vetrosky 2013	7.66667	Species average	Vetrosky 2013				Neg
Enterobacter cloacae S611	Enterobacter cloacae	5.07031	Species average	Vetrosky 2013	7.66667	Species average	Vetrosky 2013				Neg
Enterobacter cloacae subsp. cloacae	Enterobacter cloacae	5.07031	Species average	Vetrosky 2013	7.66667	Species average	Vetrosky 2013				Neg
Enterobacter cloacae subsp. cloacae ENHKU01	Enterobacter cloacae	5.07031	Species average	Vetrosky 2013	7.66667	Species average	Vetrosky 2013				Neg
Enterobacter cloacae subsp. cloacae GS1	Enterobacter cloacae	5.07031	Species average	Vetrosky 2013	7.66667	Species average	Vetrosky 2013				Neg
Enterobacter cloacae subsp. cloacae NCTC 9394	Enterobacter cloacae	5.07031	Species average	Vetrosky 2013	7.66667	Species average	Vetrosky 2013				Neg
Enterobacter cloacae UCI 24	Enterobacter cloacae	5.07031	Species average	Vetrosky 2013	7.66667	Species average	Vetrosky 2013				Neg
Enterobacter cloacae UCI 30	Enterobacter cloacae	5.07031	Species average	Vetrosky 2013	7.66667	Species average	Vetrosky 2013				Neg
Enterobacter cloacae UCI 36	Enterobacter cloacae	5.07031	Species average	Vetrosky 2013	7.66667	Species average	Vetrosky 2013				Neg
Enterobacter cloacae UCI 39	Enterobacter cloacae	5.07031	Species average	Vetrosky 2013	7.66667	Species average	Vetrosky 2013				Neg
Enterobacter cloacae UCI 49	Enterobacter cloacae	5.07031	Species average	Vetrosky 2013	7.66667	Species average	Vetrosky 2013				Neg
Enterobacter cloacae UCI 50	Enterobacter cloacae	5.07031	Species average	Vetrosky 2013	7.66667	Species average	Vetrosky 2013				Neg
Enterobacter cloacae UCICRE 11	Enterobacter cloacae	5.07031	Species average	Vetrosky 2013	7.66667	Species average	Vetrosky 2013				Neg
Enterobacter cloacae UCICRE 12	Enterobacter cloacae	5.07031	Species average	Vetrosky 2013	7.66667	Species average	Vetrosky 2013				Neg
Enterobacter cloacae UCICRE 3	Enterobacter cloacae	5.07031	Species average	Vetrosky 2013	7.66667	Species average	Vetrosky 2013				Neg
Enterobacter cloacae UCICRE 9	Enterobacter cloacae	5.07031	Species average	Vetrosky 2013	7.66667	Species average	Vetrosky 2013				Neg
Enterobacter hormaechei	Enterobacter hormaechei	5.00223	NCBI species average	NCBI	8	NCBI Species average	NCBI	Enterobacter hormaechei subsp. oharae	Enterobacter hormaechei subsp. steigerwaltii	Enterobacter hormaechei subsp. hormaechei	Neg
Enterobacter hormaechei ATCC 49162	Enterobacter hormaechei	5.00223	NCBI species average	NCBI	8	NCBI Species average	NCBI	Enterobacter hormaechei subsp. oharae	Enterobacter hormaechei subsp. steigerwaltii	Enterobacter hormaechei subsp. hormaechei	Neg
Enterobacter hormaechei ssp. 'Hoffmann cluster III'	Enterobacter hormaechei	5.00223	NCBI species average	NCBI	8	NCBI Species average	NCBI	Enterobacter hormaechei subsp. oharae	Enterobacter hormaechei subsp. steigerwaltii	Enterobacter hormaechei subsp. hormaechei	Neg
Enterobacter hormaechei subsp. hormaechei	Enterobacter hormaechei	5.00223	NCBI species average	NCBI	8	NCBI Species average	NCBI	Enterobacter hormaechei subsp. oharae	Enterobacter hormaechei subsp. steigerwaltii	Enterobacter hormaechei subsp. hormaechei	Neg
Enterobacter hormaechei subsp. oharae	Enterobacter hormaechei	5.00223	NCBI species average	NCBI	8	NCBI Species average	NCBI	Enterobacter hormaechei subsp. oharae	Enterobacter hormaechei subsp. steigerwaltii	Enterobacter hormaechei subsp. hormaechei	Neg
Enterobacter hormaechei subsp. steigerwaltii	Enterobacter hormaechei	5.00223	NCBI species average	NCBI	8	NCBI Species average	NCBI	Enterobacter hormaechei subsp. oharae	Enterobacter hormaechei subsp. steigerwaltii	Enterobacter hormaechei subsp. hormaechei	Neg
Enterobacter kobei	Enterobacter kobei	4.95299	NCBI species average	NCBI	7.6	Genus average	Vetrosky 2013				Neg
Enterobacter ludwigii	Enterobacter ludwigii	4.95277	NCBI species average	NCBI	9	NCBI genome	NCBI	Enterobacter ludwigii			Neg
Enterobacter massiliensis	Enterobacter massiliensis	5.00354	NCBI species average	NCBI	7.6	Genus average	Vetrosky 2013				Neg
Enterobacter mori	Enterobacter mori	4.96022	NCBI species average	NCBI	7.6	Genus average	Vetrosky 2013				Neg
Enterobacter sp. 35699	Enterobacter	5.10068	Genus average	Vetrosky 2013	7.6	Genus average	Vetrosky 2013				Neg
Enterobacter sp. 638	Enterobacter	5.10068	Genus average	Vetrosky 2013	7.6	Genus average	Vetrosky 2013				Neg
Enterobacter sp. BIDMC 27	Enterobacter	5.10068	Genus average	Vetrosky 2013	7.6	Genus average	Vetrosky 2013				Neg
Enterobacter sp. BIDMC 29	Enterobacter	5.10068	Genus average	Vetrosky 2013	7.6	Genus average	Vetrosky 2013				Neg
Enterobacter sp. BIDMC 30	Enterobacter	5.10068	Genus average	Vetrosky 2013	7.6	Genus average	Vetrosky 2013				Neg
Enterobacter sp. BIDMC109	Enterobacter	5.10068	Genus average	Vetrosky 2013	7.6	Genus average	Vetrosky 2013				Neg
Enterobacter sp. BIDMC92	Enterobacter	5.10068	Genus average	Vetrosky 2013	7.6	Genus average	Vetrosky 2013				Neg
Enterobacter sp. BIDMC93	Enterobacter	5.10068	Genus average	Vetrosky 2013	7.6	Genus average	Vetrosky 2013				Neg
Enterobacter sp. BIDMC99	Enterobacter	5.10068	Genus average	Vetrosky 2013	7.6	Genus average	Vetrosky 2013				Neg
Enterobacter sp. Bisph2	Enterobacter	5.10068	Genus average	Vetrosky 2013	7.6	Genus average	Vetrosky 2013				Neg
Enterobacter sp. BWH 37	Enterobacter	5.10068	Genus average	Vetrosky 2013	7.6	Genus average	Vetrosky 2013				Neg
Enterobacter sp. BWH52	Enterobacter	5.10068	Genus average	Vetrosky 2013	7.6	Genus average	Vetrosky 2013				Neg
Enterobacter sp. BWH63	Enterobacter	5.10068	Genus average	Vetrosky 2013	7.6	Genus average	Vetrosky 2013				Neg
Enterobacter sp. DC1	Enterobacter	5.10068	Genus average	Vetrosky 2013	7.6	Genus average	Vetrosky 2013				Neg
Enterobacter sp. DC3	Enterobacter	5.10068	Genus average	Vetrosky 2013	7.6	Genus average	Vetrosky 2013				Neg
Enterobacter sp. EGD-HP1	Enterobacter	5.10068	Genus average	Vetrosky 2013	7.6	Genus average	Vetrosky 2013				Neg
Enterobacter sp. GN02283	Enterobacter	5.10068	Genus average	Vetrosky 2013	7.6	Genus average	Vetrosky 2013				Neg
Enterobacter sp. MGH 10	Enterobacter	5.10068	Genus average	Vetrosky 2013	7.6	Genus average	Vetrosky 2013				Neg
Enterobacter sp. MGH 14	Enterobacter	5.10068	Genus average	Vetrosky 2013	7.6	Genus average	Vetrosky 2013				Neg
Enterobacter sp. MGH 2	Enterobacter	5.10068	Genus average	Vetrosky 2013	7.6	Genus average	Vetrosky 2013				Neg
Enterobacter sp. MGH 22	Enterobacter	5.10068	Genus average	Vetrosky 2013	7.6	Genus average	Vetrosky 2013				Neg
Enterobacter sp. MGH 23	Enterobacter	5.10068	Genus average	Vetrosky 2013	7.6	Genus average	Vetrosky 2013				Neg
Enterobacter sp. MGH 24	Enterobacter	5.10068	Genus average	Vetrosky 2013	7.6	Genus average	Vetrosky 2013				Neg
Enterobacter sp. MGH 25	Enterobacter	5.10068	Genus average	Vetrosky 2013	7.6	Genus average	Vetrosky 2013				Neg
Enterobacter sp. MGH 33	Enterobacter	5.10068	Genus average	Vetrosky 2013	7.6	Genus average	Vetrosky 2013				Neg
Enterobacter sp. MGH 8	Enterobacter	5.10068	Genus average	Vetrosky 2013	7.6	Genus average	Vetrosky 2013				Neg
Enterobacter sp. MGH85	Enterobacter	5.10068	Genus average	Vetrosky 2013	7.6	Genus average	Vetrosky 2013				Neg
Enterobacter sp. SST3	Enterobacter	5.10068	Genus average	Vetrosky 2013	7.6	Genus average	Vetrosky 2013				Neg
Enterobacter sp. UCD-UG_FMILLET	Enterobacter	5.10068	Genus average	Vetrosky 2013	7.6	Genus average	Vetrosky 2013				Neg
Enterobacteriaceae	Enterobacteriaceae	4.53668	Family average	Vetrosky 2013	6.43429	Family average	Vetrosky 2013				Neg
Enterobacteriales	Enterobacteriales	4.53668	Order average	Vetrosky 2013	6.43429	Order average	Vetrosky 2013				Neg
Enterococcaceae	Enterococcaceae	2.6754	Family average	Vetrosky 2013	4.42857	Family average	Vetrosky 2013				Pos
Enterococcus	Enterococcus	3.06255	Genus average	Vetrosky 2013	4.5	Genus average	Vetrosky 2013				Pos
Enterococcus durans	Enterococcus durans	3.07184	NCBI species average	NCBI	6	NCBI Species average	NCBI	Enterococcus durans	Enterococcus durans		Pos
Enterococcus durans ATCC 6056	Enterococcus durans	3.07184	NCBI species average	NCBI	6	NCBI Species average	NCBI	Enterococcus durans	Enterococcus durans		Pos
Enterococcus faecalis	Enterococcus faecalis	3.0768	Species average	Vetrosky 2013	4	Species average	Vetrosky 2013				Pos
Enterococcus faecalis 02-MB-BW-10	Enterococcus faecalis	3.0768	Species average	Vetrosky 2013	4	Species average	Vetrosky 2013				Pos
Enterococcus faecalis 02-MB-P-10	Enterococcus faecalis	3.0768	Species average	Vetrosky 2013	4	Species average	Vetrosky 2013				Pos
Enterococcus faecalis 06-MB-S-04	Enterococcus faecalis	3.0768	Species average	Vetrosky 2013	4	Species average	Vetrosky 2013				Pos
Enterococcus faecalis 10244	Enterococcus faecalis	3.0768	Species average	Vetrosky 2013	4	Species average	Vetrosky 2013				Pos
Enterococcus faecalis 20.SD.W.06	Enterococcus faecalis	3.0768	Species average	Vetrosky 2013	4	Species average	Vetrosky 2013				Pos
Enterococcus faecalis 20-SD-BW-06	Enterococcus faecalis	3.0768	Species average	Vetrosky 2013	4	Species average	Vetrosky 2013				Pos
Enterococcus faecalis 599	Enterococcus faecalis	3.0768	Species average	Vetrosky 2013	4	Species average	Vetrosky 2013				Pos
Enterococcus faecalis 62	Enterococcus faecalis	3.0768	Species average	Vetrosky 2013	4	Species average	Vetrosky 2013				Pos
Enterococcus faecalis 918	Enterococcus faecalis	3.0768	Species average	Vetrosky 2013	4	Species average	Vetrosky 2013				Pos
Enterococcus faecalis ARO1/DG	Enterococcus faecalis	3.0768	Species average	Vetrosky 2013	4	Species average	Vetrosky 2013				Pos
Enterococcus faecalis ATCC 27959	Enterococcus faecalis	3.0768	Species average	Vetrosky 2013	4	Species average	Vetrosky 2013				Pos
Enterococcus faecalis ATCC 29200	Enterococcus faecalis	3.0768	Species average	Vetrosky 2013	4	Species average	Vetrosky 2013				Pos
Enterococcus faecalis ATCC 29212	Enterococcus faecalis	3.0768	Species average	Vetrosky 2013	4	Species average	Vetrosky 2013				Pos
Enterococcus faecalis ATCC 4200	Enterococcus faecalis	3.0768	Species average	Vetrosky 2013	4	Species average	Vetrosky 2013				Pos
Enterococcus faecalis ATCC 6055	Enterococcus faecalis	3.0768	Species average	Vetrosky 2013	4	Species average	Vetrosky 2013				Pos
Enterococcus faecalis AZ19	Enterococcus faecalis	3.0768	Species average	Vetrosky 2013	4	Species average	Vetrosky 2013				Pos
Enterococcus faecalis B83616-1	Enterococcus faecalis	3.0768	Species average	Vetrosky 2013	4	Species average	Vetrosky 2013				Pos
Enterococcus faecalis CBRD01	Enterococcus faecalis	3.0768	Species average	Vetrosky 2013	4	Species average	Vetrosky 2013				Pos
Enterococcus faecalis CH188	Enterococcus faecalis	3.0768	Species average	Vetrosky 2013	4	Species average	Vetrosky 2013				Pos
Enterococcus faecalis D32	Enterococcus faecalis	3.0768	Species average	Vetrosky 2013	4	Species average	Vetrosky 2013				Pos
Enterococcus faecalis D6	Enterococcus faecalis	3.0768	Species average	Vetrosky 2013	4	Species average	Vetrosky 2013				Pos
Enterococcus faecalis D811610-10	Enterococcus faecalis	3.0768	Species average	Vetrosky 2013	4	Species average	Vetrosky 2013				Pos
Enterococcus faecalis DAPTO 512	Enterococcus faecalis	3.0768	Species average	Vetrosky 2013	4	Species average	Vetrosky 2013				Pos
Enterococcus faecalis DAPTO 516	Enterococcus faecalis	3.0768	Species average	Vetrosky 2013	4	Species average	Vetrosky 2013				Pos
Enterococcus faecalis DENG1	Enterococcus faecalis	3.0768	Species average	Vetrosky 2013	4	Species average	Vetrosky 2013				Pos
Enterococcus faecalis DORA_14	Enterococcus faecalis	3.0768	Species average	Vetrosky 2013	4	Species average	Vetrosky 2013				Pos
Enterococcus faecalis DS5	Enterococcus faecalis	3.0768	Species average	Vetrosky 2013	4	Species average	Vetrosky 2013				Pos
Enterococcus faecalis E12	Enterococcus faecalis	3.0768	Species average	Vetrosky 2013	4	Species average	Vetrosky 2013				Pos
Enterococcus faecalis E1Sol	Enterococcus faecalis	3.0768	Species average	Vetrosky 2013	4	Species average	Vetrosky 2013				Pos
Enterococcus faecalis EnGen0062	Enterococcus faecalis	3.0768	Species average	Vetrosky 2013	4	Species average	Vetrosky 2013				Pos
Enterococcus faecalis EnGen0065	Enterococcus faecalis	3.0768	Species average	Vetrosky 2013	4	Species average	Vetrosky 2013				Pos
Enterococcus faecalis EnGen0079	Enterococcus faecalis	3.0768	Species average	Vetrosky 2013	4	Species average	Vetrosky 2013				Pos
Enterococcus faecalis EnGen0080	Enterococcus faecalis	3.0768	Species average	Vetrosky 2013	4	Species average	Vetrosky 2013				Pos
Enterococcus faecalis EnGen0084	Enterococcus faecalis	3.0768	Species average	Vetrosky 2013	4	Species average	Vetrosky 2013				Pos
Enterococcus faecalis EnGen0101	Enterococcus faecalis	3.0768	Species average	Vetrosky 2013	4	Species average	Vetrosky 2013				Pos
Enterococcus faecalis EnGen0115	Enterococcus faecalis	3.0768	Species average	Vetrosky 2013	4	Species average	Vetrosky 2013				Pos
Enterococcus faecalis EnGen0120	Enterococcus faecalis	3.0768	Species average	Vetrosky 2013	4	Species average	Vetrosky 2013				Pos
Enterococcus faecalis EnGen0212	Enterococcus faecalis	3.0768	Species average	Vetrosky 2013	4	Species average	Vetrosky 2013				Pos
Enterococcus faecalis EnGen0220	Enterococcus faecalis	3.0768	Species average	Vetrosky 2013	4	Species average	Vetrosky 2013				Pos
Enterococcus faecalis EnGen0233	Enterococcus faecalis	3.0768	Species average	Vetrosky 2013	4	Species average	Vetrosky 2013				Pos
Enterococcus faecalis EnGen0240	Enterococcus faecalis	3.0768	Species average	Vetrosky 2013	4	Species average	Vetrosky 2013				Pos
Enterococcus faecalis EnGen0243	Enterococcus faecalis	3.0768	Species average	Vetrosky 2013	4	Species average	Vetrosky 2013				Pos
Enterococcus faecalis EnGen0249	Enterococcus faecalis	3.0768	Species average	Vetrosky 2013	4	Species average	Vetrosky 2013				Pos
Enterococcus faecalis EnGen0251	Enterococcus faecalis	3.0768	Species average	Vetrosky 2013	4	Species average	Vetrosky 2013				Pos
Enterococcus faecalis EnGen0253	Enterococcus faecalis	3.0768	Species average	Vetrosky 2013	4	Species average	Vetrosky 2013				Pos
Enterococcus faecalis EnGen0279	Enterococcus faecalis	3.0768	Species average	Vetrosky 2013	4	Species average	Vetrosky 2013				Pos
Enterococcus faecalis EnGen0283	Enterococcus faecalis	3.0768	Species average	Vetrosky 2013	4	Species average	Vetrosky 2013				Pos
Enterococcus faecalis EnGen0286	Enterococcus faecalis	3.0768	Species average	Vetrosky 2013	4	Species average	Vetrosky 2013				Pos
Enterococcus faecalis EnGen0287	Enterococcus faecalis	3.0768	Species average	Vetrosky 2013	4	Species average	Vetrosky 2013				Pos
Enterococcus faecalis EnGen0290	Enterococcus faecalis	3.0768	Species average	Vetrosky 2013	4	Species average	Vetrosky 2013				Pos
Enterococcus faecalis EnGen0293	Enterococcus faecalis	3.0768	Species average	Vetrosky 2013	4	Species average	Vetrosky 2013				Pos
Enterococcus faecalis EnGen0297	Enterococcus faecalis	3.0768	Species average	Vetrosky 2013	4	Species average	Vetrosky 2013				Pos
Enterococcus faecalis EnGen0298	Enterococcus faecalis	3.0768	Species average	Vetrosky 2013	4	Species average	Vetrosky 2013				Pos
Enterococcus faecalis EnGen0299	Enterococcus faecalis	3.0768	Species average	Vetrosky 2013	4	Species average	Vetrosky 2013				Pos
Enterococcus faecalis EnGen0300	Enterococcus faecalis	3.0768	Species average	Vetrosky 2013	4	Species average	Vetrosky 2013				Pos
Enterococcus faecalis EnGen0301	Enterococcus faecalis	3.0768	Species average	Vetrosky 2013	4	Species average	Vetrosky 2013				Pos
Enterococcus faecalis EnGen0306	Enterococcus faecalis	3.0768	Species average	Vetrosky 2013	4	Species average	Vetrosky 2013				Pos
Enterococcus faecalis EnGen0307	Enterococcus faecalis	3.0768	Species average	Vetrosky 2013	4	Species average	Vetrosky 2013				Pos
Enterococcus faecalis EnGen0311	Enterococcus faecalis	3.0768	Species average	Vetrosky 2013	4	Species average	Vetrosky 2013				Pos
Enterococcus faecalis EnGen0326	Enterococcus faecalis	3.0768	Species average	Vetrosky 2013	4	Species average	Vetrosky 2013				Pos
Enterococcus faecalis EnGen0328	Enterococcus faecalis	3.0768	Species average	Vetrosky 2013	4	Species average	Vetrosky 2013				Pos
Enterococcus faecalis EnGen0329	Enterococcus faecalis	3.0768	Species average	Vetrosky 2013	4	Species average	Vetrosky 2013				Pos
Enterococcus faecalis EnGen0330	Enterococcus faecalis	3.0768	Species average	Vetrosky 2013	4	Species average	Vetrosky 2013				Pos
Enterococcus faecalis EnGen0332	Enterococcus faecalis	3.0768	Species average	Vetrosky 2013	4	Species average	Vetrosky 2013				Pos
Enterococcus faecalis EnGen0335	Enterococcus faecalis	3.0768	Species average	Vetrosky 2013	4	Species average	Vetrosky 2013				Pos
Enterococcus faecalis EnGen0336	Enterococcus faecalis	3.0768	Species average	Vetrosky 2013	4	Species average	Vetrosky 2013				Pos
Enterococcus faecalis EnGen0339	Enterococcus faecalis	3.0768	Species average	Vetrosky 2013	4	Species average	Vetrosky 2013				Pos
Enterococcus faecalis EnGen0341	Enterococcus faecalis	3.0768	Species average	Vetrosky 2013	4	Species average	Vetrosky 2013				Pos
Enterococcus faecalis EnGen0342	Enterococcus faecalis	3.0768	Species average	Vetrosky 2013	4	Species average	Vetrosky 2013				Pos
Enterococcus faecalis EnGen0345	Enterococcus faecalis	3.0768	Species average	Vetrosky 2013	4	Species average	Vetrosky 2013				Pos
Enterococcus faecalis EnGen0352	Enterococcus faecalis	3.0768	Species average	Vetrosky 2013	4	Species average	Vetrosky 2013				Pos
Enterococcus faecalis EnGen0355	Enterococcus faecalis	3.0768	Species average	Vetrosky 2013	4	Species average	Vetrosky 2013				Pos
Enterococcus faecalis EnGen0356	Enterococcus faecalis	3.0768	Species average	Vetrosky 2013	4	Species average	Vetrosky 2013				Pos
Enterococcus faecalis EnGen0357	Enterococcus faecalis	3.0768	Species average	Vetrosky 2013	4	Species average	Vetrosky 2013				Pos
Enterococcus faecalis EnGen0359	Enterococcus faecalis	3.0768	Species average	Vetrosky 2013	4	Species average	Vetrosky 2013				Pos
Enterococcus faecalis EnGen0361	Enterococcus faecalis	3.0768	Species average	Vetrosky 2013	4	Species average	Vetrosky 2013				Pos
Enterococcus faecalis EnGen0365	Enterococcus faecalis	3.0768	Species average	Vetrosky 2013	4	Species average	Vetrosky 2013				Pos
Enterococcus faecalis EnGen0367	Enterococcus faecalis	3.0768	Species average	Vetrosky 2013	4	Species average	Vetrosky 2013				Pos
Enterococcus faecalis EnGen0368	Enterococcus faecalis	3.0768	Species average	Vetrosky 2013	4	Species average	Vetrosky 2013				Pos
Enterococcus faecalis EnGen0369	Enterococcus faecalis	3.0768	Species average	Vetrosky 2013	4	Species average	Vetrosky 2013				Pos
Enterococcus faecalis EnGen0400	Enterococcus faecalis	3.0768	Species average	Vetrosky 2013	4	Species average	Vetrosky 2013				Pos
Enterococcus faecalis EnGen0402	Enterococcus faecalis	3.0768	Species average	Vetrosky 2013	4	Species average	Vetrosky 2013				Pos
Enterococcus faecalis EnGen0409	Enterococcus faecalis	3.0768	Species average	Vetrosky 2013	4	Species average	Vetrosky 2013				Pos
Enterococcus faecalis EnGen0410	Enterococcus faecalis	3.0768	Species average	Vetrosky 2013	4	Species average	Vetrosky 2013				Pos
Enterococcus faecalis EnGen0425	Enterococcus faecalis	3.0768	Species average	Vetrosky 2013	4	Species average	Vetrosky 2013				Pos
Enterococcus faecalis EnGen0426	Enterococcus faecalis	3.0768	Species average	Vetrosky 2013	4	Species average	Vetrosky 2013				Pos
Enterococcus faecalis ERV116	Enterococcus faecalis	3.0768	Species average	Vetrosky 2013	4	Species average	Vetrosky 2013				Pos
Enterococcus faecalis ERV129	Enterococcus faecalis	3.0768	Species average	Vetrosky 2013	4	Species average	Vetrosky 2013				Pos
Enterococcus faecalis ERV25	Enterococcus faecalis	3.0768	Species average	Vetrosky 2013	4	Species average	Vetrosky 2013				Pos
Enterococcus faecalis ERV31	Enterococcus faecalis	3.0768	Species average	Vetrosky 2013	4	Species average	Vetrosky 2013				Pos
Enterococcus faecalis ERV37	Enterococcus faecalis	3.0768	Species average	Vetrosky 2013	4	Species average	Vetrosky 2013				Pos
Enterococcus faecalis ERV41	Enterococcus faecalis	3.0768	Species average	Vetrosky 2013	4	Species average	Vetrosky 2013				Pos
Enterococcus faecalis ERV72	Enterococcus faecalis	3.0768	Species average	Vetrosky 2013	4	Species average	Vetrosky 2013				Pos
Enterococcus faecalis ERV73	Enterococcus faecalis	3.0768	Species average	Vetrosky 2013	4	Species average	Vetrosky 2013				Pos
Enterococcus faecalis ERV81	Enterococcus faecalis	3.0768	Species average	Vetrosky 2013	4	Species average	Vetrosky 2013				Pos
Enterococcus faecalis ERV85	Enterococcus faecalis	3.0768	Species average	Vetrosky 2013	4	Species average	Vetrosky 2013				Pos
Enterococcus faecalis ERV93	Enterococcus faecalis	3.0768	Species average	Vetrosky 2013	4	Species average	Vetrosky 2013				Pos
Enterococcus faecalis F01966	Enterococcus faecalis	3.0768	Species average	Vetrosky 2013	4	Species average	Vetrosky 2013				Pos
Enterococcus faecalis FL2	Enterococcus faecalis	3.0768	Species average	Vetrosky 2013	4	Species average	Vetrosky 2013				Pos
Enterococcus faecalis Fly1	Enterococcus faecalis	3.0768	Species average	Vetrosky 2013	4	Species average	Vetrosky 2013				Pos
Enterococcus faecalis GA2	Enterococcus faecalis	3.0768	Species average	Vetrosky 2013	4	Species average	Vetrosky 2013				Pos
Enterococcus faecalis GAN13	Enterococcus faecalis	3.0768	Species average	Vetrosky 2013	4	Species average	Vetrosky 2013				Pos
Enterococcus faecalis HIP11704	Enterococcus faecalis	3.0768	Species average	Vetrosky 2013	4	Species average	Vetrosky 2013				Pos
Enterococcus faecalis JH1	Enterococcus faecalis	3.0768	Species average	Vetrosky 2013	4	Species average	Vetrosky 2013				Pos
Enterococcus faecalis KI-6-1-110608-1	Enterococcus faecalis	3.0768	Species average	Vetrosky 2013	4	Species average	Vetrosky 2013				Pos
Enterococcus faecalis KS19	Enterococcus faecalis	3.0768	Species average	Vetrosky 2013	4	Species average	Vetrosky 2013				Pos
Enterococcus faecalis LA3B-2	Enterococcus faecalis	3.0768	Species average	Vetrosky 2013	4	Species average	Vetrosky 2013				Pos
Enterococcus faecalis M7	Enterococcus faecalis	3.0768	Species average	Vetrosky 2013	4	Species average	Vetrosky 2013				Pos
Enterococcus faecalis Merz96	Enterococcus faecalis	3.0768	Species average	Vetrosky 2013	4	Species average	Vetrosky 2013				Pos
Enterococcus faecalis MN16	Enterococcus faecalis	3.0768	Species average	Vetrosky 2013	4	Species average	Vetrosky 2013				Pos
Enterococcus faecalis MTUP9	Enterococcus faecalis	3.0768	Species average	Vetrosky 2013	4	Species average	Vetrosky 2013				Pos
Enterococcus faecalis NJ44	Enterococcus faecalis	3.0768	Species average	Vetrosky 2013	4	Species average	Vetrosky 2013				Pos
Enterococcus faecalis NY9	Enterococcus faecalis	3.0768	Species average	Vetrosky 2013	4	Species average	Vetrosky 2013				Pos
Enterococcus faecalis OG1RF	Enterococcus faecalis	3.0768	Species average	Vetrosky 2013	4	Species average	Vetrosky 2013				Pos
Enterococcus faecalis OG1X	Enterococcus faecalis	3.0768	Species average	Vetrosky 2013	4	Species average	Vetrosky 2013				Pos
Enterococcus faecalis PC1.1	Enterococcus faecalis	3.0768	Species average	Vetrosky 2013	4	Species average	Vetrosky 2013				Pos
Enterococcus faecalis PF3	Enterococcus faecalis	3.0768	Species average	Vetrosky 2013	4	Species average	Vetrosky 2013				Pos
Enterococcus faecalis R508	Enterococcus faecalis	3.0768	Species average	Vetrosky 2013	4	Species average	Vetrosky 2013				Pos
Enterococcus faecalis R712	Enterococcus faecalis	3.0768	Species average	Vetrosky 2013	4	Species average	Vetrosky 2013				Pos
Enterococcus faecalis RP2S-4	Enterococcus faecalis	3.0768	Species average	Vetrosky 2013	4	Species average	Vetrosky 2013				Pos
Enterococcus faecalis SLO2C-1	Enterococcus faecalis	3.0768	Species average	Vetrosky 2013	4	Species average	Vetrosky 2013				Pos
Enterococcus faecalis str. Symbioflor 1	Enterococcus faecalis	3.0768	Species average	Vetrosky 2013	4	Species average	Vetrosky 2013				Pos
Enterococcus faecalis T1	Enterococcus faecalis	3.0768	Species average	Vetrosky 2013	4	Species average	Vetrosky 2013				Pos
Enterococcus faecalis T11	Enterococcus faecalis	3.0768	Species average	Vetrosky 2013	4	Species average	Vetrosky 2013				Pos
Enterococcus faecalis T2	Enterococcus faecalis	3.0768	Species average	Vetrosky 2013	4	Species average	Vetrosky 2013				Pos
Enterococcus faecalis T3	Enterococcus faecalis	3.0768	Species average	Vetrosky 2013	4	Species average	Vetrosky 2013				Pos
Enterococcus faecalis T8	Enterococcus faecalis	3.0768	Species average	Vetrosky 2013	4	Species average	Vetrosky 2013				Pos
Enterococcus faecalis TUSoD Ef11	Enterococcus faecalis	3.0768	Species average	Vetrosky 2013	4	Species average	Vetrosky 2013				Pos
Enterococcus faecalis TX0012	Enterococcus faecalis	3.0768	Species average	Vetrosky 2013	4	Species average	Vetrosky 2013				Pos
Enterococcus faecalis TX0017	Enterococcus faecalis	3.0768	Species average	Vetrosky 2013	4	Species average	Vetrosky 2013				Pos
Enterococcus faecalis TX0027	Enterococcus faecalis	3.0768	Species average	Vetrosky 2013	4	Species average	Vetrosky 2013				Pos
Enterococcus faecalis TX0031	Enterococcus faecalis	3.0768	Species average	Vetrosky 2013	4	Species average	Vetrosky 2013				Pos
Enterococcus faecalis TX0043	Enterococcus faecalis	3.0768	Species average	Vetrosky 2013	4	Species average	Vetrosky 2013				Pos
Enterococcus faecalis TX0102	Enterococcus faecalis	3.0768	Species average	Vetrosky 2013	4	Species average	Vetrosky 2013				Pos
Enterococcus faecalis TX0104	Enterococcus faecalis	3.0768	Species average	Vetrosky 2013	4	Species average	Vetrosky 2013				Pos
Enterococcus faecalis TX0109	Enterococcus faecalis	3.0768	Species average	Vetrosky 2013	4	Species average	Vetrosky 2013				Pos
Enterococcus faecalis TX0309A	Enterococcus faecalis	3.0768	Species average	Vetrosky 2013	4	Species average	Vetrosky 2013				Pos
Enterococcus faecalis TX0309B	Enterococcus faecalis	3.0768	Species average	Vetrosky 2013	4	Species average	Vetrosky 2013				Pos
Enterococcus faecalis TX0312	Enterococcus faecalis	3.0768	Species average	Vetrosky 2013	4	Species average	Vetrosky 2013				Pos
Enterococcus faecalis TX0411	Enterococcus faecalis	3.0768	Species average	Vetrosky 2013	4	Species average	Vetrosky 2013				Pos
Enterococcus faecalis TX0470	Enterococcus faecalis	3.0768	Species average	Vetrosky 2013	4	Species average	Vetrosky 2013				Pos
Enterococcus faecalis TX0630	Enterococcus faecalis	3.0768	Species average	Vetrosky 2013	4	Species average	Vetrosky 2013				Pos
Enterococcus faecalis TX0645	Enterococcus faecalis	3.0768	Species average	Vetrosky 2013	4	Species average	Vetrosky 2013				Pos
Enterococcus faecalis TX0855	Enterococcus faecalis	3.0768	Species average	Vetrosky 2013	4	Species average	Vetrosky 2013				Pos
Enterococcus faecalis TX0860	Enterococcus faecalis	3.0768	Species average	Vetrosky 2013	4	Species average	Vetrosky 2013				Pos
Enterococcus faecalis TX1302	Enterococcus faecalis	3.0768	Species average	Vetrosky 2013	4	Species average	Vetrosky 2013				Pos
Enterococcus faecalis TX1322	Enterococcus faecalis	3.0768	Species average	Vetrosky 2013	4	Species average	Vetrosky 2013				Pos
Enterococcus faecalis TX1341	Enterococcus faecalis	3.0768	Species average	Vetrosky 2013	4	Species average	Vetrosky 2013				Pos
Enterococcus faecalis TX1342	Enterococcus faecalis	3.0768	Species average	Vetrosky 2013	4	Species average	Vetrosky 2013				Pos
Enterococcus faecalis TX1346	Enterococcus faecalis	3.0768	Species average	Vetrosky 2013	4	Species average	Vetrosky 2013				Pos
Enterococcus faecalis TX1467	Enterococcus faecalis	3.0768	Species average	Vetrosky 2013	4	Species average	Vetrosky 2013				Pos
Enterococcus faecalis TX2134	Enterococcus faecalis	3.0768	Species average	Vetrosky 2013	4	Species average	Vetrosky 2013				Pos
Enterococcus faecalis TX2137	Enterococcus faecalis	3.0768	Species average	Vetrosky 2013	4	Species average	Vetrosky 2013				Pos
Enterococcus faecalis TX2141	Enterococcus faecalis	3.0768	Species average	Vetrosky 2013	4	Species average	Vetrosky 2013				Pos
Enterococcus faecalis TX4244	Enterococcus faecalis	3.0768	Species average	Vetrosky 2013	4	Species average	Vetrosky 2013				Pos
Enterococcus faecalis TX4248	Enterococcus faecalis	3.0768	Species average	Vetrosky 2013	4	Species average	Vetrosky 2013				Pos
Enterococcus faecalis UP2S-6	Enterococcus faecalis	3.0768	Species average	Vetrosky 2013	4	Species average	Vetrosky 2013				Pos
Enterococcus faecalis V583	Enterococcus faecalis	3.0768	Species average	Vetrosky 2013	4	Species average	Vetrosky 2013				Pos
Enterococcus faecalis WKS-26-18-2	Enterococcus faecalis	3.0768	Species average	Vetrosky 2013	4	Species average	Vetrosky 2013				Pos
Enterococcus faecalis X98	Enterococcus faecalis	3.0768	Species average	Vetrosky 2013	4	Species average	Vetrosky 2013				Pos
Enterococcus faecium	Enterococcus faecium	3.01978	Species average	Vetrosky 2013	6	Species average	Vetrosky 2013				Pos
Enterococcus faecium 1,141,733	Enterococcus faecium	3.01978	Species average	Vetrosky 2013	6	Species average	Vetrosky 2013				Pos
Enterococcus faecium 1,230,933	Enterococcus faecium	3.01978	Species average	Vetrosky 2013	6	Species average	Vetrosky 2013				Pos
Enterococcus faecium 1,231,408	Enterococcus faecium	3.01978	Species average	Vetrosky 2013	6	Species average	Vetrosky 2013				Pos
Enterococcus faecium 504	Enterococcus faecium	3.01978	Species average	Vetrosky 2013	6	Species average	Vetrosky 2013				Pos
Enterococcus faecium 505	Enterococcus faecium	3.01978	Species average	Vetrosky 2013	6	Species average	Vetrosky 2013				Pos
Enterococcus faecium 506	Enterococcus faecium	3.01978	Species average	Vetrosky 2013	6	Species average	Vetrosky 2013				Pos
Enterococcus faecium Com15	Enterococcus faecium	3.01978	Species average	Vetrosky 2013	6	Species average	Vetrosky 2013				Pos
Enterococcus faecium CRL1879	Enterococcus faecium	3.01978	Species average	Vetrosky 2013	6	Species average	Vetrosky 2013				Pos
Enterococcus faecium DO	Enterococcus faecium	3.01978	Species average	Vetrosky 2013	6	Species average	Vetrosky 2013				Pos
Enterococcus faecium E1039	Enterococcus faecium	3.01978	Species average	Vetrosky 2013	6	Species average	Vetrosky 2013				Pos
Enterococcus faecium E1071	Enterococcus faecium	3.01978	Species average	Vetrosky 2013	6	Species average	Vetrosky 2013				Pos
Enterococcus faecium E1636	Enterococcus faecium	3.01978	Species average	Vetrosky 2013	6	Species average	Vetrosky 2013				Pos
Enterococcus faecium E1679	Enterococcus faecium	3.01978	Species average	Vetrosky 2013	6	Species average	Vetrosky 2013				Pos
Enterococcus faecium E4452	Enterococcus faecium	3.01978	Species average	Vetrosky 2013	6	Species average	Vetrosky 2013				Pos
Enterococcus faecium MRSN 4777	Enterococcus faecium	3.01978	Species average	Vetrosky 2013	6	Species average	Vetrosky 2013				Pos
Enterococcus faecium PC4.1	Enterococcus faecium	3.01978	Species average	Vetrosky 2013	6	Species average	Vetrosky 2013				Pos
Enterococcus faecium SB2C-2	Enterococcus faecium	3.01978	Species average	Vetrosky 2013	6	Species average	Vetrosky 2013				Pos
Enterococcus faecium SD1C-2	Enterococcus faecium	3.01978	Species average	Vetrosky 2013	6	Species average	Vetrosky 2013				Pos
Enterococcus faecium SD2A-2	Enterococcus faecium	3.01978	Species average	Vetrosky 2013	6	Species average	Vetrosky 2013				Pos
Enterococcus faecium SD3B-2	Enterococcus faecium	3.01978	Species average	Vetrosky 2013	6	Species average	Vetrosky 2013				Pos
Enterococcus faecium TX0133a01	Enterococcus faecium	3.01978	Species average	Vetrosky 2013	6	Species average	Vetrosky 2013				Pos
Enterococcus faecium TX1330	Enterococcus faecium	3.01978	Species average	Vetrosky 2013	6	Species average	Vetrosky 2013				Pos
Enterococcus faecium TX1337RF	Enterococcus faecium	3.01978	Species average	Vetrosky 2013	6	Species average	Vetrosky 2013				Pos
Enterococcus faecium U0317	Enterococcus faecium	3.01978	Species average	Vetrosky 2013	6	Species average	Vetrosky 2013				Pos
Enterococcus hirae	Enterococcus hirae	2.88266	NCBI species average	NCBI	6	NCBI species average	NCBI	Enterococcus hirae ATCC 9790	Enterococcus hirae		Pos
Enterococcus hirae ATCC 9790	Enterococcus hirae	2.88266	NCBI species average	NCBI	6	NCBI species average	NCBI	Enterococcus hirae ATCC 9790	Enterococcus hirae		Pos
Enterococcus hirae EnGen0127	Enterococcus hirae	2.88266	NCBI species average	NCBI	6	NCBI species average	NCBI	Enterococcus hirae ATCC 9790	Enterococcus hirae		Pos
Enterococcus mundtii	Enterococcus mundtii	3.07886	NCBI species average	NCBI	6	NCBI genome	NCBI	Enterococcus mundtii QU 25			Pos
Enterococcus raffinosus	Enterococcus raffinosus	4.21036	NCBI species average	NCBI	4.5	Genus average	Vetrosky 2013	Scaffold only			Pos
Enterococcus saccharolyticus	Enterococcus saccharolyticus	3.06255	Genus average	Vetrosky 2013	4.5	Genus average	Vetrosky 2013				Pos
Enterococcus villorum	Enterococcus villorum	3.07074	NCBI species average	NCBI	4.5	Genus average	Vetrosky 2013	Scaffold only			Pos
environmental samples <Bacteria>	Bacteria	3.54228	Kingdom average	Vetrosky 2013	4.1858	Kingdom average	Vetrosky 2013				Unknown
environmental samples <Bifidobacterium>	Bifidobacterium	2.26487	Genus average	Vetrosky 2013	3.3913	Genus average	Vetrosky 2013				Pos
environmental samples <Clostridium>	Clostridium	4.02484	Genus average	Vetrosky 2013	8.97619	Genus average	Vetrosky 2013				Both
environmental samples <delta subdivision>	Deltaproteobacteria	4.80528	Subdivision average	Vetrosky 2013	2.7907	Subdivision average	Vetrosky 2013				Neg
environmental samples <Dialister>	Dialister	2.74626	Family average (Veillonellaceae)	Vetrosky 2013	6	Family average (Veillonellaceae)	Vetrosky 2013				Neg
environmental samples <Klebsiella>	Klebsiella	5.66645	Genus average	Vetrosky 2013	8	Genus average	Vetrosky 2013				Neg
Epsilonproteobacteria	Epsilonproteobacteria	1.76207	Class average	Vetrosky 2013	2.74286	Class average	Vetrosky 2013				Neg
Eremococcus coleocola	Eremococcus coleocola	3.06255	Genus average	Vetrosky 2013	4.5	Genus average	Vetrosky 2013				Pos
Erwinia	Erwinia	4.22087	Genus average	Vetrosky 2013	6.83333	Genus average	Vetrosky 2013				Neg
Erwinia sp. 9145	Erwinia	4.22087	Genus average	Vetrosky 2013	6.83333	Genus average	Vetrosky 2013				Neg
Erysipelotrichaceae	Erysipelotrichaceae	1.78794	Class average	Vetrosky 2013	7	Class average	Vetrosky 2013				Pos
Erythrobacteraceae	Erythrobacteraceae	3.0524	Family average	Vetrosky 2013	7	Family average	Vetrosky 2013				Neg
Escherichia	Escherichia	5.0952	Genus average	Vetrosky 2013	6.90909	Genus average	Vetrosky 2013				Neg
Escherichia albertii	Escherichia albertii	4.75351	NCBI species average	NCBI	7	NCBI species average	NCBI	Escherichia albertii KF1	Escherichia albertii		Neg
Escherichia albertii KF1	Escherichia albertii	4.75351	NCBI species average	NCBI	7	NCBI species average	NCBI	Escherichia albertii KF1	Escherichia albertii		Neg
Escherichia albertii TW07627	Escherichia albertii	4.75351	NCBI species average	NCBI	7	NCBI species average	NCBI	Escherichia albertii KF1	Escherichia albertii		Neg
Escherichia coli	Escherichia coli	5.10356	Species average	Vetrosky 2013	6.90741	Species average	Vetrosky 2013				Neg
Escherichia coli 042	Escherichia coli	5.10356	Species average	Vetrosky 2013	6.90741	Species average	Vetrosky 2013				Neg
Escherichia coli 07798	Escherichia coli	5.10356	Species average	Vetrosky 2013	6.90741	Species average	Vetrosky 2013				Neg
Escherichia coli 1.2741	Escherichia coli	5.10356	Species average	Vetrosky 2013	6.90741	Species average	Vetrosky 2013				Neg
Escherichia coli 110957	Escherichia coli	5.10356	Species average	Vetrosky 2013	6.90741	Species average	Vetrosky 2013				Neg
Escherichia coli 1-176-05_S3_C2	Escherichia coli	5.10356	Species average	Vetrosky 2013	6.90741	Species average	Vetrosky 2013				Neg
Escherichia coli 1-250-04_S3_C1	Escherichia coli	5.10356	Species average	Vetrosky 2013	6.90741	Species average	Vetrosky 2013				Neg
Escherichia coli 1827-70	Escherichia coli	5.10356	Species average	Vetrosky 2013	6.90741	Species average	Vetrosky 2013				Neg
Escherichia coli 2-005-03_S4_C3	Escherichia coli	5.10356	Species average	Vetrosky 2013	6.90741	Species average	Vetrosky 2013				Neg
Escherichia coli 2-011-08_S1_C1	Escherichia coli	5.10356	Species average	Vetrosky 2013	6.90741	Species average	Vetrosky 2013				Neg
Escherichia coli 2-011-08_S4_C1	Escherichia coli	5.10356	Species average	Vetrosky 2013	6.90741	Species average	Vetrosky 2013				Neg
Escherichia coli 2-156-04_S1_C3	Escherichia coli	5.10356	Species average	Vetrosky 2013	6.90741	Species average	Vetrosky 2013				Neg
Escherichia coli 2-156-04_S3_C2	Escherichia coli	5.10356	Species average	Vetrosky 2013	6.90741	Species average	Vetrosky 2013				Neg
Escherichia coli 2-156-04_S3_C3	Escherichia coli	5.10356	Species average	Vetrosky 2013	6.90741	Species average	Vetrosky 2013				Neg
Escherichia coli 2-210-07_S1_C3	Escherichia coli	5.10356	Species average	Vetrosky 2013	6.90741	Species average	Vetrosky 2013				Neg
Escherichia coli 2362-75	Escherichia coli	5.10356	Species average	Vetrosky 2013	6.90741	Species average	Vetrosky 2013				Neg
Escherichia coli 2-427-07_S4_C1	Escherichia coli	5.10356	Species average	Vetrosky 2013	6.90741	Species average	Vetrosky 2013				Neg
Escherichia coli 2720900	Escherichia coli	5.10356	Species average	Vetrosky 2013	6.90741	Species average	Vetrosky 2013				Neg
Escherichia coli 3003	Escherichia coli	5.10356	Species average	Vetrosky 2013	6.90741	Species average	Vetrosky 2013				Neg
Escherichia coli 3-020-07_S4_C2	Escherichia coli	5.10356	Species average	Vetrosky 2013	6.90741	Species average	Vetrosky 2013				Neg
Escherichia coli 3-105-05_S4_C2	Escherichia coli	5.10356	Species average	Vetrosky 2013	6.90741	Species average	Vetrosky 2013				Neg
Escherichia coli 3-267-03_S1_C2	Escherichia coli	5.10356	Species average	Vetrosky 2013	6.90741	Species average	Vetrosky 2013				Neg
Escherichia coli 4_1_47FAA	Escherichia coli	5.10356	Species average	Vetrosky 2013	6.90741	Species average	Vetrosky 2013				Neg
Escherichia coli 536	Escherichia coli	5.10356	Species average	Vetrosky 2013	6.90741	Species average	Vetrosky 2013				Neg
Escherichia coli 5-366-08_S1_C1	Escherichia coli	5.10356	Species average	Vetrosky 2013	6.90741	Species average	Vetrosky 2013				Neg
Escherichia coli 5-366-08_S1_C3	Escherichia coli	5.10356	Species average	Vetrosky 2013	6.90741	Species average	Vetrosky 2013				Neg
Escherichia coli 541-15	Escherichia coli	5.10356	Species average	Vetrosky 2013	6.90741	Species average	Vetrosky 2013				Neg
Escherichia coli 55989	Escherichia coli	5.10356	Species average	Vetrosky 2013	6.90741	Species average	Vetrosky 2013				Neg
Escherichia coli 576-1	Escherichia coli	5.10356	Species average	Vetrosky 2013	6.90741	Species average	Vetrosky 2013				Neg
Escherichia coli 6-175-07_S1_C2	Escherichia coli	5.10356	Species average	Vetrosky 2013	6.90741	Species average	Vetrosky 2013				Neg
Escherichia coli 6-175-07_S3_C2	Escherichia coli	5.10356	Species average	Vetrosky 2013	6.90741	Species average	Vetrosky 2013				Neg
Escherichia coli 75	Escherichia coli	5.10356	Species average	Vetrosky 2013	6.90741	Species average	Vetrosky 2013				Neg
Escherichia coli 83972	Escherichia coli	5.10356	Species average	Vetrosky 2013	6.90741	Species average	Vetrosky 2013				Neg
Escherichia coli 8-415-05_S4_C2	Escherichia coli	5.10356	Species average	Vetrosky 2013	6.90741	Species average	Vetrosky 2013				Neg
Escherichia coli 907391	Escherichia coli	5.10356	Species average	Vetrosky 2013	6.90741	Species average	Vetrosky 2013				Neg
Escherichia coli 907446	Escherichia coli	5.10356	Species average	Vetrosky 2013	6.90741	Species average	Vetrosky 2013				Neg
Escherichia coli 907672	Escherichia coli	5.10356	Species average	Vetrosky 2013	6.90741	Species average	Vetrosky 2013				Neg
Escherichia coli 907700	Escherichia coli	5.10356	Species average	Vetrosky 2013	6.90741	Species average	Vetrosky 2013				Neg
Escherichia coli 907701	Escherichia coli	5.10356	Species average	Vetrosky 2013	6.90741	Species average	Vetrosky 2013				Neg
Escherichia coli 907713	Escherichia coli	5.10356	Species average	Vetrosky 2013	6.90741	Species average	Vetrosky 2013				Neg
Escherichia coli 907715	Escherichia coli	5.10356	Species average	Vetrosky 2013	6.90741	Species average	Vetrosky 2013				Neg
Escherichia coli 907779	Escherichia coli	5.10356	Species average	Vetrosky 2013	6.90741	Species average	Vetrosky 2013				Neg
Escherichia coli 907889	Escherichia coli	5.10356	Species average	Vetrosky 2013	6.90741	Species average	Vetrosky 2013				Neg
Escherichia coli 907892	Escherichia coli	5.10356	Species average	Vetrosky 2013	6.90741	Species average	Vetrosky 2013				Neg
Escherichia coli 908519	Escherichia coli	5.10356	Species average	Vetrosky 2013	6.90741	Species average	Vetrosky 2013				Neg
Escherichia coli 908524	Escherichia coli	5.10356	Species average	Vetrosky 2013	6.90741	Species average	Vetrosky 2013				Neg
Escherichia coli 908525	Escherichia coli	5.10356	Species average	Vetrosky 2013	6.90741	Species average	Vetrosky 2013				Neg
Escherichia coli 908541	Escherichia coli	5.10356	Species average	Vetrosky 2013	6.90741	Species average	Vetrosky 2013				Neg
Escherichia coli 908573	Escherichia coli	5.10356	Species average	Vetrosky 2013	6.90741	Species average	Vetrosky 2013				Neg
Escherichia coli 908616	Escherichia coli	5.10356	Species average	Vetrosky 2013	6.90741	Species average	Vetrosky 2013				Neg
Escherichia coli 908675	Escherichia coli	5.10356	Species average	Vetrosky 2013	6.90741	Species average	Vetrosky 2013				Neg
Escherichia coli 909945-2	Escherichia coli	5.10356	Species average	Vetrosky 2013	6.90741	Species average	Vetrosky 2013				Neg
Escherichia coli 910096-2	Escherichia coli	5.10356	Species average	Vetrosky 2013	6.90741	Species average	Vetrosky 2013				Neg
Escherichia coli 97.0259	Escherichia coli	5.10356	Species average	Vetrosky 2013	6.90741	Species average	Vetrosky 2013				Neg
Escherichia coli A35218R	Escherichia coli	5.10356	Species average	Vetrosky 2013	6.90741	Species average	Vetrosky 2013				Neg
Escherichia coli ABU 83972	Escherichia coli	5.10356	Species average	Vetrosky 2013	6.90741	Species average	Vetrosky 2013				Neg
Escherichia coli APEC O1	Escherichia coli	5.10356	Species average	Vetrosky 2013	6.90741	Species average	Vetrosky 2013				Neg
Escherichia coli ARS4.2123	Escherichia coli	5.10356	Species average	Vetrosky 2013	6.90741	Species average	Vetrosky 2013				Neg
Escherichia coli ATCC 35150	Escherichia coli	5.10356	Species average	Vetrosky 2013	6.90741	Species average	Vetrosky 2013				Neg
Escherichia coli ATCC BAA-2209	Escherichia coli	5.10356	Species average	Vetrosky 2013	6.90741	Species average	Vetrosky 2013				Neg
Escherichia coli B088	Escherichia coli	5.10356	Species average	Vetrosky 2013	6.90741	Species average	Vetrosky 2013				Neg
Escherichia coli B185	Escherichia coli	5.10356	Species average	Vetrosky 2013	6.90741	Species average	Vetrosky 2013				Neg
Escherichia coli B354	Escherichia coli	5.10356	Species average	Vetrosky 2013	6.90741	Species average	Vetrosky 2013				Neg
Escherichia coli B7A	Escherichia coli	5.10356	Species average	Vetrosky 2013	6.90741	Species average	Vetrosky 2013				Neg
Escherichia coli BCE007_MS-11	Escherichia coli	5.10356	Species average	Vetrosky 2013	6.90741	Species average	Vetrosky 2013				Neg
Escherichia coli BIDMC 39	Escherichia coli	5.10356	Species average	Vetrosky 2013	6.90741	Species average	Vetrosky 2013				Neg
Escherichia coli BIDMC 65	Escherichia coli	5.10356	Species average	Vetrosky 2013	6.90741	Species average	Vetrosky 2013				Neg
Escherichia coli BIDMC 73	Escherichia coli	5.10356	Species average	Vetrosky 2013	6.90741	Species average	Vetrosky 2013				Neg
Escherichia coli BIDMC 83	Escherichia coli	5.10356	Species average	Vetrosky 2013	6.90741	Species average	Vetrosky 2013				Neg
Escherichia coli BL21(DE3)	Escherichia coli	5.10356	Species average	Vetrosky 2013	6.90741	Species average	Vetrosky 2013				Neg
Escherichia coli CAG:4	Escherichia coli	5.10356	Species average	Vetrosky 2013	6.90741	Species average	Vetrosky 2013				Neg
Escherichia coli CFT073	Escherichia coli	5.10356	Species average	Vetrosky 2013	6.90741	Species average	Vetrosky 2013				Neg
Escherichia coli cloneA_i1	Escherichia coli	5.10356	Species average	Vetrosky 2013	6.90741	Species average	Vetrosky 2013				Neg
Escherichia coli D6-117.29	Escherichia coli	5.10356	Species average	Vetrosky 2013	6.90741	Species average	Vetrosky 2013				Neg
Escherichia coli D9	Escherichia coli	5.10356	Species average	Vetrosky 2013	6.90741	Species average	Vetrosky 2013				Neg
Escherichia coli DEC11D	Escherichia coli	5.10356	Species average	Vetrosky 2013	6.90741	Species average	Vetrosky 2013				Neg
Escherichia coli DEC1C	Escherichia coli	5.10356	Species average	Vetrosky 2013	6.90741	Species average	Vetrosky 2013				Neg
Escherichia coli DEC1D	Escherichia coli	5.10356	Species average	Vetrosky 2013	6.90741	Species average	Vetrosky 2013				Neg
Escherichia coli DEC2A	Escherichia coli	5.10356	Species average	Vetrosky 2013	6.90741	Species average	Vetrosky 2013				Neg
Escherichia coli DEC2C	Escherichia coli	5.10356	Species average	Vetrosky 2013	6.90741	Species average	Vetrosky 2013				Neg
Escherichia coli DEC6C	Escherichia coli	5.10356	Species average	Vetrosky 2013	6.90741	Species average	Vetrosky 2013				Neg
Escherichia coli DEC8C	Escherichia coli	5.10356	Species average	Vetrosky 2013	6.90741	Species average	Vetrosky 2013				Neg
Escherichia coli DORA_A_5_14_21	Escherichia coli	5.10356	Species average	Vetrosky 2013	6.90741	Species average	Vetrosky 2013				Neg
Escherichia coli DSM 30083 = JCM 1649 = ATCC 11775	Escherichia coli	5.10356	Species average	Vetrosky 2013	6.90741	Species average	Vetrosky 2013				Neg
Escherichia coli E101	Escherichia coli	5.10356	Species average	Vetrosky 2013	6.90741	Species average	Vetrosky 2013				Neg
Escherichia coli ECA-0157	Escherichia coli	5.10356	Species average	Vetrosky 2013	6.90741	Species average	Vetrosky 2013				Neg
Escherichia coli ECA-727	Escherichia coli	5.10356	Species average	Vetrosky 2013	6.90741	Species average	Vetrosky 2013				Neg
Escherichia coli ECC-1470	Escherichia coli	5.10356	Species average	Vetrosky 2013	6.90741	Species average	Vetrosky 2013				Neg
Escherichia coli ED1a	Escherichia coli	5.10356	Species average	Vetrosky 2013	6.90741	Species average	Vetrosky 2013				Neg
Escherichia coli F11	Escherichia coli	5.10356	Species average	Vetrosky 2013	6.90741	Species average	Vetrosky 2013				Neg
Escherichia coli FDA505	Escherichia coli	5.10356	Species average	Vetrosky 2013	6.90741	Species average	Vetrosky 2013				Neg
Escherichia coli FVEC1412	Escherichia coli	5.10356	Species average	Vetrosky 2013	6.90741	Species average	Vetrosky 2013				Neg
Escherichia coli H263	Escherichia coli	5.10356	Species average	Vetrosky 2013	6.90741	Species average	Vetrosky 2013				Neg
Escherichia coli H591	Escherichia coli	5.10356	Species average	Vetrosky 2013	6.90741	Species average	Vetrosky 2013				Neg
Escherichia coli H736	Escherichia coli	5.10356	Species average	Vetrosky 2013	6.90741	Species average	Vetrosky 2013				Neg
Escherichia coli HM605	Escherichia coli	5.10356	Species average	Vetrosky 2013	6.90741	Species average	Vetrosky 2013				Neg
Escherichia coli HVH 107 (4-5860571)	Escherichia coli	5.10356	Species average	Vetrosky 2013	6.90741	Species average	Vetrosky 2013				Neg
Escherichia coli HVH 136 (4-5970458)	Escherichia coli	5.10356	Species average	Vetrosky 2013	6.90741	Species average	Vetrosky 2013				Neg
Escherichia coli HVH 142 (4-5627451)	Escherichia coli	5.10356	Species average	Vetrosky 2013	6.90741	Species average	Vetrosky 2013				Neg
Escherichia coli HVH 194 (4-2356805)	Escherichia coli	5.10356	Species average	Vetrosky 2013	6.90741	Species average	Vetrosky 2013				Neg
Escherichia coli HVH 200 (4-4449924)	Escherichia coli	5.10356	Species average	Vetrosky 2013	6.90741	Species average	Vetrosky 2013				Neg
Escherichia coli HVH 24 (4-5985145)	Escherichia coli	5.10356	Species average	Vetrosky 2013	6.90741	Species average	Vetrosky 2013				Neg
Escherichia coli HVH 27 (4-7449267)	Escherichia coli	5.10356	Species average	Vetrosky 2013	6.90741	Species average	Vetrosky 2013				Neg
Escherichia coli HVH 46 (4-2758776)	Escherichia coli	5.10356	Species average	Vetrosky 2013	6.90741	Species average	Vetrosky 2013				Neg
Escherichia coli HVH 74 (4-1034782)	Escherichia coli	5.10356	Species average	Vetrosky 2013	6.90741	Species average	Vetrosky 2013				Neg
Escherichia coli HVH 77 (4-2605759)	Escherichia coli	5.10356	Species average	Vetrosky 2013	6.90741	Species average	Vetrosky 2013				Neg
Escherichia coli HVH 9 (4-6942539)	Escherichia coli	5.10356	Species average	Vetrosky 2013	6.90741	Species average	Vetrosky 2013				Neg
Escherichia coli HVH 92 (4-5930790)	Escherichia coli	5.10356	Species average	Vetrosky 2013	6.90741	Species average	Vetrosky 2013				Neg
Escherichia coli IAI1	Escherichia coli	5.10356	Species average	Vetrosky 2013	6.90741	Species average	Vetrosky 2013				Neg
Escherichia coli IHE3034	Escherichia coli	5.10356	Species average	Vetrosky 2013	6.90741	Species average	Vetrosky 2013				Neg
Escherichia coli IS1	Escherichia coli	5.10356	Species average	Vetrosky 2013	6.90741	Species average	Vetrosky 2013				Neg
Escherichia coli IS25	Escherichia coli	5.10356	Species average	Vetrosky 2013	6.90741	Species average	Vetrosky 2013				Neg
Escherichia coli IS29	Escherichia coli	5.10356	Species average	Vetrosky 2013	6.90741	Species average	Vetrosky 2013				Neg
Escherichia coli IS35	Escherichia coli	5.10356	Species average	Vetrosky 2013	6.90741	Species average	Vetrosky 2013				Neg
Escherichia coli IS5	Escherichia coli	5.10356	Species average	Vetrosky 2013	6.90741	Species average	Vetrosky 2013				Neg
Escherichia coli ISC11	Escherichia coli	5.10356	Species average	Vetrosky 2013	6.90741	Species average	Vetrosky 2013				Neg
Escherichia coli ISC41	Escherichia coli	5.10356	Species average	Vetrosky 2013	6.90741	Species average	Vetrosky 2013				Neg
Escherichia coli ISC56	Escherichia coli	5.10356	Species average	Vetrosky 2013	6.90741	Species average	Vetrosky 2013				Neg
Escherichia coli ISC7	Escherichia coli	5.10356	Species average	Vetrosky 2013	6.90741	Species average	Vetrosky 2013				Neg
Escherichia coli J96	Escherichia coli	5.10356	Species average	Vetrosky 2013	6.90741	Species average	Vetrosky 2013				Neg
Escherichia coli JJ1886	Escherichia coli	5.10356	Species average	Vetrosky 2013	6.90741	Species average	Vetrosky 2013				Neg
Escherichia coli K02	Escherichia coli	5.10356	Species average	Vetrosky 2013	6.90741	Species average	Vetrosky 2013				Neg
Escherichia coli K-12	Escherichia coli	5.10356	Species average	Vetrosky 2013	6.90741	Species average	Vetrosky 2013				Neg
Escherichia coli KOEGE 30 (63a)	Escherichia coli	5.10356	Species average	Vetrosky 2013	6.90741	Species average	Vetrosky 2013				Neg
Escherichia coli KOEGE 70 (185a)	Escherichia coli	5.10356	Species average	Vetrosky 2013	6.90741	Species average	Vetrosky 2013				Neg
Escherichia coli KTE113	Escherichia coli	5.10356	Species average	Vetrosky 2013	6.90741	Species average	Vetrosky 2013				Neg
Escherichia coli KTE15	Escherichia coli	5.10356	Species average	Vetrosky 2013	6.90741	Species average	Vetrosky 2013				Neg
Escherichia coli KTE153	Escherichia coli	5.10356	Species average	Vetrosky 2013	6.90741	Species average	Vetrosky 2013				Neg
Escherichia coli KTE189	Escherichia coli	5.10356	Species average	Vetrosky 2013	6.90741	Species average	Vetrosky 2013				Neg
Escherichia coli KTE195	Escherichia coli	5.10356	Species average	Vetrosky 2013	6.90741	Species average	Vetrosky 2013				Neg
Escherichia coli KTE201	Escherichia coli	5.10356	Species average	Vetrosky 2013	6.90741	Species average	Vetrosky 2013				Neg
Escherichia coli KTE214	Escherichia coli	5.10356	Species average	Vetrosky 2013	6.90741	Species average	Vetrosky 2013				Neg
Escherichia coli KTE218	Escherichia coli	5.10356	Species average	Vetrosky 2013	6.90741	Species average	Vetrosky 2013				Neg
Escherichia coli KTE220	Escherichia coli	5.10356	Species average	Vetrosky 2013	6.90741	Species average	Vetrosky 2013				Neg
Escherichia coli KTE39	Escherichia coli	5.10356	Species average	Vetrosky 2013	6.90741	Species average	Vetrosky 2013				Neg
Escherichia coli KTE47	Escherichia coli	5.10356	Species average	Vetrosky 2013	6.90741	Species average	Vetrosky 2013				Neg
Escherichia coli KTE51	Escherichia coli	5.10356	Species average	Vetrosky 2013	6.90741	Species average	Vetrosky 2013				Neg
Escherichia coli KTE57	Escherichia coli	5.10356	Species average	Vetrosky 2013	6.90741	Species average	Vetrosky 2013				Neg
Escherichia coli KTE58	Escherichia coli	5.10356	Species average	Vetrosky 2013	6.90741	Species average	Vetrosky 2013				Neg
Escherichia coli KTE62	Escherichia coli	5.10356	Species average	Vetrosky 2013	6.90741	Species average	Vetrosky 2013				Neg
Escherichia coli KTE65	Escherichia coli	5.10356	Species average	Vetrosky 2013	6.90741	Species average	Vetrosky 2013				Neg
Escherichia coli KTE8	Escherichia coli	5.10356	Species average	Vetrosky 2013	6.90741	Species average	Vetrosky 2013				Neg
Escherichia coli KTE84	Escherichia coli	5.10356	Species average	Vetrosky 2013	6.90741	Species average	Vetrosky 2013				Neg
Escherichia coli LAU-EC6	Escherichia coli	5.10356	Species average	Vetrosky 2013	6.90741	Species average	Vetrosky 2013				Neg
Escherichia coli LF82	Escherichia coli	5.10356	Species average	Vetrosky 2013	6.90741	Species average	Vetrosky 2013				Neg
Escherichia coli LT-68	Escherichia coli	5.10356	Species average	Vetrosky 2013	6.90741	Species average	Vetrosky 2013				Neg
Escherichia coli M114	Escherichia coli	5.10356	Species average	Vetrosky 2013	6.90741	Species average	Vetrosky 2013				Neg
Escherichia coli M605	Escherichia coli	5.10356	Species average	Vetrosky 2013	6.90741	Species average	Vetrosky 2013				Neg
Escherichia coli M718	Escherichia coli	5.10356	Species average	Vetrosky 2013	6.90741	Species average	Vetrosky 2013				Neg
Escherichia coli MP021552.7	Escherichia coli	5.10356	Species average	Vetrosky 2013	6.90741	Species average	Vetrosky 2013				Neg
Escherichia coli MP021566.1	Escherichia coli	5.10356	Species average	Vetrosky 2013	6.90741	Species average	Vetrosky 2013				Neg
Escherichia coli MP1	Escherichia coli	5.10356	Species average	Vetrosky 2013	6.90741	Species average	Vetrosky 2013				Neg
Escherichia coli MS 107-1	Escherichia coli	5.10356	Species average	Vetrosky 2013	6.90741	Species average	Vetrosky 2013				Neg
Escherichia coli MS 110-3	Escherichia coli	5.10356	Species average	Vetrosky 2013	6.90741	Species average	Vetrosky 2013				Neg
Escherichia coli MS 115-1	Escherichia coli	5.10356	Species average	Vetrosky 2013	6.90741	Species average	Vetrosky 2013				Neg
Escherichia coli MS 116-1	Escherichia coli	5.10356	Species average	Vetrosky 2013	6.90741	Species average	Vetrosky 2013				Neg
Escherichia coli MS 117-3	Escherichia coli	5.10356	Species average	Vetrosky 2013	6.90741	Species average	Vetrosky 2013				Neg
Escherichia coli MS 119-7	Escherichia coli	5.10356	Species average	Vetrosky 2013	6.90741	Species average	Vetrosky 2013				Neg
Escherichia coli MS 124-1	Escherichia coli	5.10356	Species average	Vetrosky 2013	6.90741	Species average	Vetrosky 2013				Neg
Escherichia coli MS 145-7	Escherichia coli	5.10356	Species average	Vetrosky 2013	6.90741	Species average	Vetrosky 2013				Neg
Escherichia coli MS 146-1	Escherichia coli	5.10356	Species average	Vetrosky 2013	6.90741	Species average	Vetrosky 2013				Neg
Escherichia coli MS 153-1	Escherichia coli	5.10356	Species average	Vetrosky 2013	6.90741	Species average	Vetrosky 2013				Neg
Escherichia coli MS 16-3	Escherichia coli	5.10356	Species average	Vetrosky 2013	6.90741	Species average	Vetrosky 2013				Neg
Escherichia coli MS 175-1	Escherichia coli	5.10356	Species average	Vetrosky 2013	6.90741	Species average	Vetrosky 2013				Neg
Escherichia coli MS 182-1	Escherichia coli	5.10356	Species average	Vetrosky 2013	6.90741	Species average	Vetrosky 2013				Neg
Escherichia coli MS 185-1	Escherichia coli	5.10356	Species average	Vetrosky 2013	6.90741	Species average	Vetrosky 2013				Neg
Escherichia coli MS 187-1	Escherichia coli	5.10356	Species average	Vetrosky 2013	6.90741	Species average	Vetrosky 2013				Neg
Escherichia coli MS 196-1	Escherichia coli	5.10356	Species average	Vetrosky 2013	6.90741	Species average	Vetrosky 2013				Neg
Escherichia coli MS 198-1	Escherichia coli	5.10356	Species average	Vetrosky 2013	6.90741	Species average	Vetrosky 2013				Neg
Escherichia coli MS 200-1	Escherichia coli	5.10356	Species average	Vetrosky 2013	6.90741	Species average	Vetrosky 2013				Neg
Escherichia coli MS 21-1	Escherichia coli	5.10356	Species average	Vetrosky 2013	6.90741	Species average	Vetrosky 2013				Neg
Escherichia coli MS 45-1	Escherichia coli	5.10356	Species average	Vetrosky 2013	6.90741	Species average	Vetrosky 2013				Neg
Escherichia coli MS 57-2	Escherichia coli	5.10356	Species average	Vetrosky 2013	6.90741	Species average	Vetrosky 2013				Neg
Escherichia coli MS 60-1	Escherichia coli	5.10356	Species average	Vetrosky 2013	6.90741	Species average	Vetrosky 2013				Neg
Escherichia coli MS 69-1	Escherichia coli	5.10356	Species average	Vetrosky 2013	6.90741	Species average	Vetrosky 2013				Neg
Escherichia coli MS 78-1	Escherichia coli	5.10356	Species average	Vetrosky 2013	6.90741	Species average	Vetrosky 2013				Neg
Escherichia coli MS 79-10	Escherichia coli	5.10356	Species average	Vetrosky 2013	6.90741	Species average	Vetrosky 2013				Neg
Escherichia coli MS 84-1	Escherichia coli	5.10356	Species average	Vetrosky 2013	6.90741	Species average	Vetrosky 2013				Neg
Escherichia coli NA114	Escherichia coli	5.10356	Species average	Vetrosky 2013	6.90741	Species average	Vetrosky 2013				Neg
Escherichia coli NC101	Escherichia coli	5.10356	Species average	Vetrosky 2013	6.90741	Species average	Vetrosky 2013				Neg
Escherichia coli Nissle 1917	Escherichia coli	5.10356	Species average	Vetrosky 2013	6.90741	Species average	Vetrosky 2013				Neg
Escherichia coli O104:H21	Escherichia coli	5.10356	Species average	Vetrosky 2013	6.90741	Species average	Vetrosky 2013				Neg
Escherichia coli O104:H4	Escherichia coli	5.10356	Species average	Vetrosky 2013	6.90741	Species average	Vetrosky 2013				Neg
Escherichia coli O104:H4 str. 01-09591	Escherichia coli	5.10356	Species average	Vetrosky 2013	6.90741	Species average	Vetrosky 2013				Neg
Escherichia coli O104:H4 str. C227-11	Escherichia coli	5.10356	Species average	Vetrosky 2013	6.90741	Species average	Vetrosky 2013				Neg
Escherichia coli O104:H4 str. LB226692	Escherichia coli	5.10356	Species average	Vetrosky 2013	6.90741	Species average	Vetrosky 2013				Neg
Escherichia coli O111:H11	Escherichia coli	5.10356	Species average	Vetrosky 2013	6.90741	Species average	Vetrosky 2013				Neg
Escherichia coli O111:H11 str. CVM9455	Escherichia coli	5.10356	Species average	Vetrosky 2013	6.90741	Species average	Vetrosky 2013				Neg
Escherichia coli O111:H11 str. CVM9545	Escherichia coli	5.10356	Species average	Vetrosky 2013	6.90741	Species average	Vetrosky 2013				Neg
Escherichia coli O111:H8	Escherichia coli	5.10356	Species average	Vetrosky 2013	6.90741	Species average	Vetrosky 2013				Neg
Escherichia coli O111:H8 str. CVM9634	Escherichia coli	5.10356	Species average	Vetrosky 2013	6.90741	Species average	Vetrosky 2013				Neg
Escherichia coli O128:H2	Escherichia coli	5.10356	Species average	Vetrosky 2013	6.90741	Species average	Vetrosky 2013				Neg
Escherichia coli O128:H2 str. 2011C-3317	Escherichia coli	5.10356	Species average	Vetrosky 2013	6.90741	Species average	Vetrosky 2013				Neg
Escherichia coli O139:H28	Escherichia coli	5.10356	Species average	Vetrosky 2013	6.90741	Species average	Vetrosky 2013				Neg
Escherichia coli O139:H28 str. E24377A	Escherichia coli	5.10356	Species average	Vetrosky 2013	6.90741	Species average	Vetrosky 2013				Neg
Escherichia coli O157	Escherichia coli	5.10356	Species average	Vetrosky 2013	6.90741	Species average	Vetrosky 2013				Neg
Escherichia coli O157:H7	Escherichia coli	5.10356	Species average	Vetrosky 2013	6.90741	Species average	Vetrosky 2013				Neg
Escherichia coli O25b:H4-ST131	Escherichia coli	5.10356	Species average	Vetrosky 2013	6.90741	Species average	Vetrosky 2013				Neg
Escherichia coli O26:H11	Escherichia coli	5.10356	Species average	Vetrosky 2013	6.90741	Species average	Vetrosky 2013				Neg
Escherichia coli O44:H18	Escherichia coli	5.10356	Species average	Vetrosky 2013	6.90741	Species average	Vetrosky 2013				Neg
Escherichia coli O55:H7	Escherichia coli	5.10356	Species average	Vetrosky 2013	6.90741	Species average	Vetrosky 2013				Neg
Escherichia coli O6	Escherichia coli	5.10356	Species average	Vetrosky 2013	6.90741	Species average	Vetrosky 2013				Neg
Escherichia coli O78:H12 str. 00-3279	Escherichia coli	5.10356	Species average	Vetrosky 2013	6.90741	Species average	Vetrosky 2013				Neg
Escherichia coli P0302308.14	Escherichia coli	5.10356	Species average	Vetrosky 2013	6.90741	Species average	Vetrosky 2013				Neg
Escherichia coli P12b	Escherichia coli	5.10356	Species average	Vetrosky 2013	6.90741	Species average	Vetrosky 2013				Neg
Escherichia coli PA14	Escherichia coli	5.10356	Species average	Vetrosky 2013	6.90741	Species average	Vetrosky 2013				Neg
Escherichia coli PA41	Escherichia coli	5.10356	Species average	Vetrosky 2013	6.90741	Species average	Vetrosky 2013				Neg
Escherichia coli PCN033	Escherichia coli	5.10356	Species average	Vetrosky 2013	6.90741	Species average	Vetrosky 2013				Neg
Escherichia coli PCN061	Escherichia coli	5.10356	Species average	Vetrosky 2013	6.90741	Species average	Vetrosky 2013				Neg
Escherichia coli RS218	Escherichia coli	5.10356	Species average	Vetrosky 2013	6.90741	Species average	Vetrosky 2013				Neg
Escherichia coli S88	Escherichia coli	5.10356	Species average	Vetrosky 2013	6.90741	Species average	Vetrosky 2013				Neg
Escherichia coli SCD1	Escherichia coli	5.10356	Species average	Vetrosky 2013	6.90741	Species average	Vetrosky 2013				Neg
Escherichia coli SE11	Escherichia coli	5.10356	Species average	Vetrosky 2013	6.90741	Species average	Vetrosky 2013				Neg
Escherichia coli SE15	Escherichia coli	5.10356	Species average	Vetrosky 2013	6.90741	Species average	Vetrosky 2013				Neg
Escherichia coli SEPT362	Escherichia coli	5.10356	Species average	Vetrosky 2013	6.90741	Species average	Vetrosky 2013				Neg
Escherichia coli SMS-3-5	Escherichia coli	5.10356	Species average	Vetrosky 2013	6.90741	Species average	Vetrosky 2013				Neg
Escherichia coli STEC_7v	Escherichia coli	5.10356	Species average	Vetrosky 2013	6.90741	Species average	Vetrosky 2013				Neg
Escherichia coli STEC_B2F1	Escherichia coli	5.10356	Species average	Vetrosky 2013	6.90741	Species average	Vetrosky 2013				Neg
Escherichia coli STEC_C165-02	Escherichia coli	5.10356	Species average	Vetrosky 2013	6.90741	Species average	Vetrosky 2013				Neg
Escherichia coli str. 'clone D i2'	Escherichia coli	5.10356	Species average	Vetrosky 2013	6.90741	Species average	Vetrosky 2013				Neg
Escherichia coli str. K-12 substr. MG1655	Escherichia coli	5.10356	Species average	Vetrosky 2013	6.90741	Species average	Vetrosky 2013				Neg
Escherichia coli str. K-12 substr. W3110	Escherichia coli	5.10356	Species average	Vetrosky 2013	6.90741	Species average	Vetrosky 2013				Neg
Escherichia coli TA007	Escherichia coli	5.10356	Species average	Vetrosky 2013	6.90741	Species average	Vetrosky 2013				Neg
Escherichia coli TA143	Escherichia coli	5.10356	Species average	Vetrosky 2013	6.90741	Species average	Vetrosky 2013				Neg
Escherichia coli TA206	Escherichia coli	5.10356	Species average	Vetrosky 2013	6.90741	Species average	Vetrosky 2013				Neg
Escherichia coli TA280	Escherichia coli	5.10356	Species average	Vetrosky 2013	6.90741	Species average	Vetrosky 2013				Neg
Escherichia coli TW09195	Escherichia coli	5.10356	Species average	Vetrosky 2013	6.90741	Species average	Vetrosky 2013				Neg
Escherichia coli TW10598	Escherichia coli	5.10356	Species average	Vetrosky 2013	6.90741	Species average	Vetrosky 2013				Neg
Escherichia coli TW15901	Escherichia coli	5.10356	Species average	Vetrosky 2013	6.90741	Species average	Vetrosky 2013				Neg
Escherichia coli UM146	Escherichia coli	5.10356	Species average	Vetrosky 2013	6.90741	Species average	Vetrosky 2013				Neg
Escherichia coli UMEA 3052-1	Escherichia coli	5.10356	Species average	Vetrosky 2013	6.90741	Species average	Vetrosky 2013				Neg
Escherichia coli UMEA 3121-1	Escherichia coli	5.10356	Species average	Vetrosky 2013	6.90741	Species average	Vetrosky 2013				Neg
Escherichia coli UMEA 3298-1	Escherichia coli	5.10356	Species average	Vetrosky 2013	6.90741	Species average	Vetrosky 2013				Neg
Escherichia coli UMEA 3355-1	Escherichia coli	5.10356	Species average	Vetrosky 2013	6.90741	Species average	Vetrosky 2013				Neg
Escherichia coli UMEA 3585-1	Escherichia coli	5.10356	Species average	Vetrosky 2013	6.90741	Species average	Vetrosky 2013				Neg
Escherichia coli UMEA 3656-1	Escherichia coli	5.10356	Species average	Vetrosky 2013	6.90741	Species average	Vetrosky 2013				Neg
Escherichia coli UMNK88	Escherichia coli	5.10356	Species average	Vetrosky 2013	6.90741	Species average	Vetrosky 2013				Neg
Escherichia coli UTI89	Escherichia coli	5.10356	Species average	Vetrosky 2013	6.90741	Species average	Vetrosky 2013				Neg
Escherichia coli W26	Escherichia coli	5.10356	Species average	Vetrosky 2013	6.90741	Species average	Vetrosky 2013				Neg
Escherichia fergusonii	Escherichia fergusonii	4.64386	Species average	Vetrosky 2013	7	Species average	Vetrosky 2013				Neg
Escherichia fergusonii ATCC 35469	Escherichia fergusonii	4.64386	Species average	Vetrosky 2013	7	Species average	Vetrosky 2013				Neg
Escherichia fergusonii ECD227	Escherichia fergusonii	4.64386	Species average	Vetrosky 2013	7	Species average	Vetrosky 2013				Neg
Escherichia vulneris	Escherichia vulneris	4.37458	NCBI Species average	NCBI	6.90909	Genus average	Vetrosky 2013				Neg
Eubacterium sp. SB2	Eubacterium	3.11607	Genus average	Vetrosky 2013	4	Genus average	Vetrosky 2013				Both
Facklamia	Facklamia	2.08097	Family average (Aerococcaceae)	Vetrosky 2013	4	Family average (Aerococcaceae)	Vetrosky 2013				Pos
Facklamia hominis	Facklamia hominis	2.08097	Family average (Aerococcaceae)	Vetrosky 2013	4	Family average (Aerococcaceae)	Vetrosky 2013				Pos
Facklamia hominis CCUG 36813	Facklamia hominis	2.08097	Family average (Aerococcaceae)	Vetrosky 2013	4	Family average (Aerococcaceae)	Vetrosky 2013				Pos
FCB group	FCB group	7.07793	Group average	Vetrosky 2013	3.57143	group average	Vetrosky 2013				Unknown
Filifactor alocis	Filifactor alocis	1.93101	Species average	Vetrosky 2013	4	Species average	Vetrosky 2013				Neg
Finegoldia magna	Finegoldia magna	1.98674	Species average	Vetrosky 2013	4	Species average	Vetrosky 2013				Pos
Finegoldia magna ALB8	Finegoldia magna	1.98674	Species average	Vetrosky 2013	4	Species average	Vetrosky 2013				Pos
Finegoldia magna ATCC 29328	Finegoldia magna	1.98674	Species average	Vetrosky 2013	4	Species average	Vetrosky 2013				Pos
Finegoldia magna ATCC 53516	Finegoldia magna	1.98674	Species average	Vetrosky 2013	4	Species average	Vetrosky 2013				Pos
Finegoldia magna BVS033A4	Finegoldia magna	1.98674	Species average	Vetrosky 2013	4	Species average	Vetrosky 2013				Pos
Finegoldia magna SY403409CC001050417	Finegoldia magna	1.98674	Species average	Vetrosky 2013	4	Species average	Vetrosky 2013				Pos
Firmicutes	Firmicutes	3.10922	Phylum average	Vetrosky 2013	6.3519	Phylum average	Vetrosky 2013				Both
Flaviflexus sp. SIT4	Flaviflexus	2.06631	Family average (Actinomycetaceae)	Vetrosky 2013	3	Family average (Actinomycetaceae)	Vetrosky 2013				Pos
Flavobacteriaceae	Flavobacteriaceae	3.5475	Family average	Vetrosky 2013	3.55	Family average	Vetrosky 2013				Neg
Flavobacteriales	Flavobacteriales	3.46355	Order average	Vetrosky 2013	3.7037	Order average	Vetrosky 2013				Neg
Franconibacter	Franconibacter	4.53668	Family average (Enterobacteriaceae)	Vetrosky 2013	6.43429	Family average (Enterobacteriaceae)	Vetrosky 2013				Neg
Franconibacter helveticus	Franconibacter helveticus	4.53668	Family average (Enterobacteriaceae)	Vetrosky 2013	6.43429	Family average (Enterobacteriaceae)	Vetrosky 2013				Neg
Franconibacter pulveris	Franconibacter pulveris	4.53668	Family average (Enterobacteriaceae)	Vetrosky 2013	6.43429	Family average (Enterobacteriaceae)	Vetrosky 2013				Neg
Fusobacterium	Fusobacterium	2.1745	Genus average	Vetrosky 2013	5	Genus average	Vetrosky 2013				Neg
Gallibacterium anatis	Gallibacterium anatis	2.69414	Species average	Vetrosky 2013	6	Species average	Vetrosky 2013				Neg
Gammaproteobacteria	Gammaproteobacteria	4.22761	Class average	Vetrosky 2013	5.69129	Class average	Vetrosky 2013				Neg
Gardnerella vaginalis	Gardnerella vaginalis	1.67047	Species average	Vetrosky 2013	2	Species average	Vetrosky 2013				Both
Gemella	Gemella	3.95618	Order average (Bacillales)	Vetrosky 2013	8.24031	Order average (Bacillales)	Vetrosky 2013				Pos
Geobacillus	Geobacillus	3.69778	Genus average	Vetrosky 2013	9.5	Genus average	Vetrosky 2013				Pos
Geodermatophilaceae	Geodermatophilaceae	5.09892	Family average	Vetrosky 2013	3	Family average	Vetrosky 2013				Pos
Gordonia	Gordonia	5.56715	Genus average	Vetrosky 2013	2.5	Genus average	Vetrosky 2013				Pos
Gottschalkia	Gottschalkia	3.10825	NCBI genus average	NCBI	6	NCBI genus average	NCBI	[Clostridium] acidurici 9a			Pos
Gottschalkia acidurici	Gottschalkia acidurici	3.10825	NCBI species average	NCBI	6	NCBI genome	NCBI	[Clostridium] acidurici 9a			Pos
Haemophilus	Haemophilus	1.96447	Genus average	Vetrosky 2013	5.85714	Genus average	Vetrosky 2013				Neg
Haemophilus haemolyticus	Haemophilus haemolyticus	1.88018	NCBI species average	NCBI	5.85714	Genus average	Vetrosky 2013				Neg
Haemophilus haemolyticus M21127	Haemophilus haemolyticus	1.88018	NCBI species average	NCBI	5.85714	Genus average	Vetrosky 2013				Neg
Haemophilus influenzae	Haemophilus influenzae	1.90788	Species average	Vetrosky 2013	6	Species average	Vetrosky 2013				Neg
Haemophilus parainfluenzae	Haemophilus parainfluenzae	2.08688	NCBI species average	Vetrosky 2013	6	NCBI species average	Vetrosky 2013				Neg
Haemophilus parainfluenzae ATCC 33392	Haemophilus parainfluenzae	2.08688	NCBI species average	Vetrosky 2013	6	NCBI species average	Vetrosky 2013				Neg
Haemophilus parainfluenzae T3T1	Haemophilus parainfluenzae	2.08688	NCBI species average	Vetrosky 2013	6	NCBI species average	Vetrosky 2013				Neg
Hafnia	Hafnia	4.72738	NCBI genus average	NCBI	7.66667	NCBI genus average	NCBI	Hafnia alvei FB1	Hafnia alvei	Hafnia alvei	Neg
Hafnia alvei	Hafnia alvei	4.72738	NCBI species average	NCBI	7.66667	NCBI species average	NCBI	Hafnia alvei FB1	Hafnia alvei	Hafnia alvei	Neg
Halomonas	Halomonas	4.0613	Genus average	Vetrosky 2013	4	Genus average	Vetrosky 2013				Neg
Halomonas sp. TG39a	Halomonas	4.0613	Genus average	Vetrosky 2013	4	Genus average	Vetrosky 2013				Neg
Helcobacillus massiliensis	Helcobacillus massiliensis	2.232	NCBI species average	NCBI	3	Family average (Dermabacteraceae)	Vetrosky 2013				Pos
Heliobacterium modesticaldum Ice1	Heliobacterium modesticaldum	3.07541	Species average	Vetrosky 2013	10	Species average	Vetrosky 2013				Pos
Hymenobacter	Hymenobacter	4.87423	NCBI genus average	NCBI	3	NCBI genus average	NCBI	Hymenobacter swuensis DY53	Hymenobacter sp. APR13	Hymenobacter sp. DG25B	Neg
Hymenobacteraceae	Hymenobacteraceae	4.87423	NCBI family average	NCBI	3	NCBI family average	NCBI	Hymenobacter swuensis DY53	Hymenobacter sp. APR13	Hymenobacter sp. DG25B	Neg
Intestinibacter bartlettii	Intestinibacter bartlettii	1.93101	Family average (Peptostreptococcaceae)	Vetrosky 2013	4	Family average (Peptostreptococcaceae)	Vetrosky 2013				Pos
Intestinibacter bartlettii DORA_8_9	Intestinibacter bartlettii	1.93101	Family average (Peptostreptococcaceae)	Vetrosky 2013	4	Family average (Peptostreptococcaceae)	Vetrosky 2013				Pos
Intestinibacter bartlettii DSM 16795	Intestinibacter bartlettii	1.93101	Family average (Peptostreptococcaceae)	Vetrosky 2013	4	Family average (Peptostreptococcaceae)	Vetrosky 2013				Pos
Intrasporangiaceae	Intrasporangiaceae	4.02438	Family average	Vetrosky 2013	2	Family average	Vetrosky 2013				Pos
Isoptericola variabilis	Isoptericola variabilis	3.30774	Species average	Vetrosky 2013	3	Species average	Vetrosky 2013				Pos
Klebsiella	Klebsiella	5.66645	Genus average	Vetrosky 2013	8	Genus average	Vetrosky 2013				Neg
Klebsiella michiganensis	Klebsiella michiganensis	6.15007	NCBI Genus average	NCBI	8	NCBI Genus average	NCBI	Klebsiella michiganensis	Klebsiella michiganensis	Klebsiella michiganensis	Neg
Klebsiella oxytoca	Klebsiella oxytoca	5.97411	Species average	Vetrosky 2013	8	Species average	Vetrosky 2013				Neg
Klebsiella oxytoca 09-7231	Klebsiella oxytoca	5.97411	Species average	Vetrosky 2013	8	Species average	Vetrosky 2013				Neg
Klebsiella oxytoca 10-5243	Klebsiella oxytoca	5.97411	Species average	Vetrosky 2013	8	Species average	Vetrosky 2013				Neg
Klebsiella oxytoca 10-5244	Klebsiella oxytoca	5.97411	Species average	Vetrosky 2013	8	Species average	Vetrosky 2013				Neg
Klebsiella oxytoca 10-5245	Klebsiella oxytoca	5.97411	Species average	Vetrosky 2013	8	Species average	Vetrosky 2013				Neg
Klebsiella oxytoca 10-5248	Klebsiella oxytoca	5.97411	Species average	Vetrosky 2013	8	Species average	Vetrosky 2013				Neg
Klebsiella oxytoca 10-5249	Klebsiella oxytoca	5.97411	Species average	Vetrosky 2013	8	Species average	Vetrosky 2013				Neg
Klebsiella oxytoca KA-2	Klebsiella oxytoca	5.97411	Species average	Vetrosky 2013	8	Species average	Vetrosky 2013				Neg
Klebsiella oxytoca MGH 42	Klebsiella oxytoca	5.97411	Species average	Vetrosky 2013	8	Species average	Vetrosky 2013				Neg
Klebsiella oxytoca OK-1	Klebsiella oxytoca	5.97411	Species average	Vetrosky 2013	8	Species average	Vetrosky 2013				Neg
Klebsiella pneumoniae	Klebsiella pneumoniae	5.64651	Species average	Vetrosky 2013	8	Species average	Vetrosky 2013				Neg
Klebsiella pneumoniae 160_1080	Klebsiella pneumoniae	5.64651	Species average	Vetrosky 2013	8	Species average	Vetrosky 2013				Neg
Klebsiella pneumoniae 303K	Klebsiella pneumoniae	5.64651	Species average	Vetrosky 2013	8	Species average	Vetrosky 2013				Neg
Klebsiella pneumoniae 30660/NJST258_1	Klebsiella pneumoniae	5.64651	Species average	Vetrosky 2013	8	Species average	Vetrosky 2013				Neg
Klebsiella pneumoniae 30684/NJST258_2	Klebsiella pneumoniae	5.64651	Species average	Vetrosky 2013	8	Species average	Vetrosky 2013				Neg
Klebsiella pneumoniae 342	Klebsiella pneumoniae	5.64651	Species average	Vetrosky 2013	8	Species average	Vetrosky 2013				Neg
Klebsiella pneumoniae 700603	Klebsiella pneumoniae	5.64651	Species average	Vetrosky 2013	8	Species average	Vetrosky 2013				Neg
Klebsiella pneumoniae 909957	Klebsiella pneumoniae	5.64651	Species average	Vetrosky 2013	8	Species average	Vetrosky 2013				Neg
Klebsiella pneumoniae ATCC 43816	Klebsiella pneumoniae	5.64651	Species average	Vetrosky 2013	8	Species average	Vetrosky 2013				Neg
Klebsiella pneumoniae ATCC BAA-2146	Klebsiella pneumoniae	5.64651	Species average	Vetrosky 2013	8	Species average	Vetrosky 2013				Neg
Klebsiella pneumoniae BIDMC 21	Klebsiella pneumoniae	5.64651	Species average	Vetrosky 2013	8	Species average	Vetrosky 2013				Neg
Klebsiella pneumoniae BIDMC 22	Klebsiella pneumoniae	5.64651	Species average	Vetrosky 2013	8	Species average	Vetrosky 2013				Neg
Klebsiella pneumoniae BIDMC 24	Klebsiella pneumoniae	5.64651	Species average	Vetrosky 2013	8	Species average	Vetrosky 2013				Neg
Klebsiella pneumoniae BIDMC 25	Klebsiella pneumoniae	5.64651	Species average	Vetrosky 2013	8	Species average	Vetrosky 2013				Neg
Klebsiella pneumoniae BIDMC 31	Klebsiella pneumoniae	5.64651	Species average	Vetrosky 2013	8	Species average	Vetrosky 2013				Neg
Klebsiella pneumoniae BIDMC 35	Klebsiella pneumoniae	5.64651	Species average	Vetrosky 2013	8	Species average	Vetrosky 2013				Neg
Klebsiella pneumoniae BIDMC 40	Klebsiella pneumoniae	5.64651	Species average	Vetrosky 2013	8	Species average	Vetrosky 2013				Neg
Klebsiella pneumoniae BIDMC 46b	Klebsiella pneumoniae	5.64651	Species average	Vetrosky 2013	8	Species average	Vetrosky 2013				Neg
Klebsiella pneumoniae BIDMC 47	Klebsiella pneumoniae	5.64651	Species average	Vetrosky 2013	8	Species average	Vetrosky 2013				Neg
Klebsiella pneumoniae BIDMC 55	Klebsiella pneumoniae	5.64651	Species average	Vetrosky 2013	8	Species average	Vetrosky 2013				Neg
Klebsiella pneumoniae BIDMC 61	Klebsiella pneumoniae	5.64651	Species average	Vetrosky 2013	8	Species average	Vetrosky 2013				Neg
Klebsiella pneumoniae BIDMC 69	Klebsiella pneumoniae	5.64651	Species average	Vetrosky 2013	8	Species average	Vetrosky 2013				Neg
Klebsiella pneumoniae BWH 15	Klebsiella pneumoniae	5.64651	Species average	Vetrosky 2013	8	Species average	Vetrosky 2013				Neg
Klebsiella pneumoniae BWH 2	Klebsiella pneumoniae	5.64651	Species average	Vetrosky 2013	8	Species average	Vetrosky 2013				Neg
Klebsiella pneumoniae BWH 28	Klebsiella pneumoniae	5.64651	Species average	Vetrosky 2013	8	Species average	Vetrosky 2013				Neg
Klebsiella pneumoniae BWH 46	Klebsiella pneumoniae	5.64651	Species average	Vetrosky 2013	8	Species average	Vetrosky 2013				Neg
Klebsiella pneumoniae BWH 48	Klebsiella pneumoniae	5.64651	Species average	Vetrosky 2013	8	Species average	Vetrosky 2013				Neg
Klebsiella pneumoniae CG43	Klebsiella pneumoniae	5.64651	Species average	Vetrosky 2013	8	Species average	Vetrosky 2013				Neg
Klebsiella pneumoniae CHS 21	Klebsiella pneumoniae	5.64651	Species average	Vetrosky 2013	8	Species average	Vetrosky 2013				Neg
Klebsiella pneumoniae CHS 38	Klebsiella pneumoniae	5.64651	Species average	Vetrosky 2013	8	Species average	Vetrosky 2013				Neg
Klebsiella pneumoniae CHS 43	Klebsiella pneumoniae	5.64651	Species average	Vetrosky 2013	8	Species average	Vetrosky 2013				Neg
Klebsiella pneumoniae CHS 55	Klebsiella pneumoniae	5.64651	Species average	Vetrosky 2013	8	Species average	Vetrosky 2013				Neg
Klebsiella pneumoniae CHS 60	Klebsiella pneumoniae	5.64651	Species average	Vetrosky 2013	8	Species average	Vetrosky 2013				Neg
Klebsiella pneumoniae CHS 76	Klebsiella pneumoniae	5.64651	Species average	Vetrosky 2013	8	Species average	Vetrosky 2013				Neg
Klebsiella pneumoniae DMC0526	Klebsiella pneumoniae	5.64651	Species average	Vetrosky 2013	8	Species average	Vetrosky 2013				Neg
Klebsiella pneumoniae DMC0799	Klebsiella pneumoniae	5.64651	Species average	Vetrosky 2013	8	Species average	Vetrosky 2013				Neg
Klebsiella pneumoniae EGD-HP19-C	Klebsiella pneumoniae	5.64651	Species average	Vetrosky 2013	8	Species average	Vetrosky 2013				Neg
Klebsiella pneumoniae HK787	Klebsiella pneumoniae	5.64651	Species average	Vetrosky 2013	8	Species average	Vetrosky 2013				Neg
Klebsiella pneumoniae hvKP1	Klebsiella pneumoniae	5.64651	Species average	Vetrosky 2013	8	Species average	Vetrosky 2013				Neg
Klebsiella pneumoniae IS10	Klebsiella pneumoniae	5.64651	Species average	Vetrosky 2013	8	Species average	Vetrosky 2013				Neg
Klebsiella pneumoniae IS22	Klebsiella pneumoniae	5.64651	Species average	Vetrosky 2013	8	Species average	Vetrosky 2013				Neg
Klebsiella pneumoniae IS33	Klebsiella pneumoniae	5.64651	Species average	Vetrosky 2013	8	Species average	Vetrosky 2013				Neg
Klebsiella pneumoniae IS39	Klebsiella pneumoniae	5.64651	Species average	Vetrosky 2013	8	Species average	Vetrosky 2013				Neg
Klebsiella pneumoniae IS43	Klebsiella pneumoniae	5.64651	Species average	Vetrosky 2013	8	Species average	Vetrosky 2013				Neg
Klebsiella pneumoniae IS46	Klebsiella pneumoniae	5.64651	Species average	Vetrosky 2013	8	Species average	Vetrosky 2013				Neg
Klebsiella pneumoniae IS53	Klebsiella pneumoniae	5.64651	Species average	Vetrosky 2013	8	Species average	Vetrosky 2013				Neg
Klebsiella pneumoniae ISC21	Klebsiella pneumoniae	5.64651	Species average	Vetrosky 2013	8	Species average	Vetrosky 2013				Neg
Klebsiella pneumoniae JHCK1	Klebsiella pneumoniae	5.64651	Species average	Vetrosky 2013	8	Species average	Vetrosky 2013				Neg
Klebsiella pneumoniae JM45	Klebsiella pneumoniae	5.64651	Species average	Vetrosky 2013	8	Species average	Vetrosky 2013				Neg
Klebsiella pneumoniae Kb140	Klebsiella pneumoniae	5.64651	Species average	Vetrosky 2013	8	Species average	Vetrosky 2013				Neg
Klebsiella pneumoniae Kb677	Klebsiella pneumoniae	5.64651	Species average	Vetrosky 2013	8	Species average	Vetrosky 2013				Neg
Klebsiella pneumoniae KCTC 2242	Klebsiella pneumoniae	5.64651	Species average	Vetrosky 2013	8	Species average	Vetrosky 2013				Neg
Klebsiella pneumoniae KP-1	Klebsiella pneumoniae	5.64651	Species average	Vetrosky 2013	8	Species average	Vetrosky 2013				Neg
Klebsiella pneumoniae KP-7	Klebsiella pneumoniae	5.64651	Species average	Vetrosky 2013	8	Species average	Vetrosky 2013				Neg
Klebsiella pneumoniae MGH 19	Klebsiella pneumoniae	5.64651	Species average	Vetrosky 2013	8	Species average	Vetrosky 2013				Neg
Klebsiella pneumoniae MGH 20	Klebsiella pneumoniae	5.64651	Species average	Vetrosky 2013	8	Species average	Vetrosky 2013				Neg
Klebsiella pneumoniae MGH 21	Klebsiella pneumoniae	5.64651	Species average	Vetrosky 2013	8	Species average	Vetrosky 2013				Neg
Klebsiella pneumoniae MGH 30	Klebsiella pneumoniae	5.64651	Species average	Vetrosky 2013	8	Species average	Vetrosky 2013				Neg
Klebsiella pneumoniae MGH 35	Klebsiella pneumoniae	5.64651	Species average	Vetrosky 2013	8	Species average	Vetrosky 2013				Neg
Klebsiella pneumoniae MGH 40	Klebsiella pneumoniae	5.64651	Species average	Vetrosky 2013	8	Species average	Vetrosky 2013				Neg
Klebsiella pneumoniae MGH 44	Klebsiella pneumoniae	5.64651	Species average	Vetrosky 2013	8	Species average	Vetrosky 2013				Neg
Klebsiella pneumoniae MGH 46	Klebsiella pneumoniae	5.64651	Species average	Vetrosky 2013	8	Species average	Vetrosky 2013				Neg
Klebsiella pneumoniae MGH 47	Klebsiella pneumoniae	5.64651	Species average	Vetrosky 2013	8	Species average	Vetrosky 2013				Neg
Klebsiella pneumoniae MGH 52	Klebsiella pneumoniae	5.64651	Species average	Vetrosky 2013	8	Species average	Vetrosky 2013				Neg
Klebsiella pneumoniae MGH 63	Klebsiella pneumoniae	5.64651	Species average	Vetrosky 2013	8	Species average	Vetrosky 2013				Neg
Klebsiella pneumoniae MGH 64	Klebsiella pneumoniae	5.64651	Species average	Vetrosky 2013	8	Species average	Vetrosky 2013				Neg
Klebsiella pneumoniae MGH 66	Klebsiella pneumoniae	5.64651	Species average	Vetrosky 2013	8	Species average	Vetrosky 2013				Neg
Klebsiella pneumoniae MGH 70	Klebsiella pneumoniae	5.64651	Species average	Vetrosky 2013	8	Species average	Vetrosky 2013				Neg
Klebsiella pneumoniae MGH 74	Klebsiella pneumoniae	5.64651	Species average	Vetrosky 2013	8	Species average	Vetrosky 2013				Neg
Klebsiella pneumoniae MGH 76	Klebsiella pneumoniae	5.64651	Species average	Vetrosky 2013	8	Species average	Vetrosky 2013				Neg
Klebsiella pneumoniae MGH 80	Klebsiella pneumoniae	5.64651	Species average	Vetrosky 2013	8	Species average	Vetrosky 2013				Neg
Klebsiella pneumoniae MRSN 1319	Klebsiella pneumoniae	5.64651	Species average	Vetrosky 2013	8	Species average	Vetrosky 2013				Neg
Klebsiella pneumoniae NB60	Klebsiella pneumoniae	5.64651	Species average	Vetrosky 2013	8	Species average	Vetrosky 2013				Neg
Klebsiella pneumoniae RYC492	Klebsiella pneumoniae	5.64651	Species average	Vetrosky 2013	8	Species average	Vetrosky 2013				Neg
Klebsiella pneumoniae subsp. pneumoniae	Klebsiella pneumoniae	5.64651	Species average	Vetrosky 2013	8	Species average	Vetrosky 2013				Neg
Klebsiella pneumoniae subsp. pneumoniae 1084	Klebsiella pneumoniae	5.64651	Species average	Vetrosky 2013	8	Species average	Vetrosky 2013				Neg
Klebsiella pneumoniae subsp. pneumoniae 1158	Klebsiella pneumoniae	5.64651	Species average	Vetrosky 2013	8	Species average	Vetrosky 2013				Neg
Klebsiella pneumoniae subsp. pneumoniae B5055	Klebsiella pneumoniae	5.64651	Species average	Vetrosky 2013	8	Species average	Vetrosky 2013				Neg
Klebsiella pneumoniae subsp. pneumoniae BJ1-GA	Klebsiella pneumoniae	5.64651	Species average	Vetrosky 2013	8	Species average	Vetrosky 2013				Neg
Klebsiella pneumoniae subsp. pneumoniae DSM 30104	Klebsiella pneumoniae	5.64651	Species average	Vetrosky 2013	8	Species average	Vetrosky 2013				Neg
Klebsiella pneumoniae subsp. pneumoniae Ecl8	Klebsiella pneumoniae	5.64651	Species average	Vetrosky 2013	8	Species average	Vetrosky 2013				Neg
Klebsiella pneumoniae subsp. pneumoniae Kp13	Klebsiella pneumoniae	5.64651	Species average	Vetrosky 2013	8	Species average	Vetrosky 2013				Neg
Klebsiella pneumoniae subsp. pneumoniae KP5-1	Klebsiella pneumoniae	5.64651	Species average	Vetrosky 2013	8	Species average	Vetrosky 2013				Neg
Klebsiella pneumoniae subsp. pneumoniae KpMDU1	Klebsiella pneumoniae	5.64651	Species average	Vetrosky 2013	8	Species average	Vetrosky 2013				Neg
Klebsiella pneumoniae subsp. pneumoniae KPNIH12	Klebsiella pneumoniae	5.64651	Species average	Vetrosky 2013	8	Species average	Vetrosky 2013				Neg
Klebsiella pneumoniae subsp. pneumoniae KPNIH14	Klebsiella pneumoniae	5.64651	Species average	Vetrosky 2013	8	Species average	Vetrosky 2013				Neg
Klebsiella pneumoniae subsp. pneumoniae KPNIH19	Klebsiella pneumoniae	5.64651	Species average	Vetrosky 2013	8	Species average	Vetrosky 2013				Neg
Klebsiella pneumoniae subsp. pneumoniae KPNIH2	Klebsiella pneumoniae	5.64651	Species average	Vetrosky 2013	8	Species average	Vetrosky 2013				Neg
Klebsiella pneumoniae subsp. pneumoniae KPNIH20	Klebsiella pneumoniae	5.64651	Species average	Vetrosky 2013	8	Species average	Vetrosky 2013				Neg
Klebsiella pneumoniae subsp. pneumoniae KPNIH23	Klebsiella pneumoniae	5.64651	Species average	Vetrosky 2013	8	Species average	Vetrosky 2013				Neg
Klebsiella pneumoniae subsp. pneumoniae KPNIH27	Klebsiella pneumoniae	5.64651	Species average	Vetrosky 2013	8	Species average	Vetrosky 2013				Neg
Klebsiella pneumoniae subsp. pneumoniae KPNIH4	Klebsiella pneumoniae	5.64651	Species average	Vetrosky 2013	8	Species average	Vetrosky 2013				Neg
Klebsiella pneumoniae subsp. pneumoniae KPNIH7	Klebsiella pneumoniae	5.64651	Species average	Vetrosky 2013	8	Species average	Vetrosky 2013				Neg
Klebsiella pneumoniae subsp. pneumoniae KpQ3	Klebsiella pneumoniae	5.64651	Species average	Vetrosky 2013	8	Species average	Vetrosky 2013				Neg
Klebsiella pneumoniae subsp. pneumoniae MGH 78578	Klebsiella pneumoniae	5.64651	Species average	Vetrosky 2013	8	Species average	Vetrosky 2013				Neg
Klebsiella pneumoniae subsp. pneumoniae MP14	Klebsiella pneumoniae	5.64651	Species average	Vetrosky 2013	8	Species average	Vetrosky 2013				Neg
Klebsiella pneumoniae subsp. pneumoniae NTUH-K2044	Klebsiella pneumoniae	5.64651	Species average	Vetrosky 2013	8	Species average	Vetrosky 2013				Neg
Klebsiella pneumoniae subsp. pneumoniae PittNDM01	Klebsiella pneumoniae	5.64651	Species average	Vetrosky 2013	8	Species average	Vetrosky 2013				Neg
Klebsiella pneumoniae subsp. pneumoniae SA1	Klebsiella pneumoniae	5.64651	Species average	Vetrosky 2013	8	Species average	Vetrosky 2013				Neg
Klebsiella pneumoniae subsp. pneumoniae ST258	Klebsiella pneumoniae	5.64651	Species average	Vetrosky 2013	8	Species average	Vetrosky 2013				Neg
Klebsiella pneumoniae subsp. pneumoniae ST258-K26BO	Klebsiella pneumoniae	5.64651	Species average	Vetrosky 2013	8	Species average	Vetrosky 2013				Neg
Klebsiella pneumoniae subsp. pneumoniae ST258-K28BO	Klebsiella pneumoniae	5.64651	Species average	Vetrosky 2013	8	Species average	Vetrosky 2013				Neg
Klebsiella pneumoniae subsp. pneumoniae ST512-K30BO	Klebsiella pneumoniae	5.64651	Species average	Vetrosky 2013	8	Species average	Vetrosky 2013				Neg
Klebsiella pneumoniae subsp. pneumoniae T69	Klebsiella pneumoniae	5.64651	Species average	Vetrosky 2013	8	Species average	Vetrosky 2013				Neg
Klebsiella pneumoniae subsp. pneumoniae UKKV901664	Klebsiella pneumoniae	5.64651	Species average	Vetrosky 2013	8	Species average	Vetrosky 2013				Neg
Klebsiella pneumoniae subsp. pneumoniae WGLW1	Klebsiella pneumoniae	5.64651	Species average	Vetrosky 2013	8	Species average	Vetrosky 2013				Neg
Klebsiella pneumoniae subsp. pneumoniae WGLW2	Klebsiella pneumoniae	5.64651	Species average	Vetrosky 2013	8	Species average	Vetrosky 2013				Neg
Klebsiella pneumoniae subsp. pneumoniae WGLW5	Klebsiella pneumoniae	5.64651	Species average	Vetrosky 2013	8	Species average	Vetrosky 2013				Neg
Klebsiella pneumoniae subsp. rhinoscleromatis	Klebsiella pneumoniae	5.64651	Species average	Vetrosky 2013	8	Species average	Vetrosky 2013				Neg
Klebsiella pneumoniae subsp. rhinoscleromatis ATCC 13884	Klebsiella pneumoniae	5.64651	Species average	Vetrosky 2013	8	Species average	Vetrosky 2013				Neg
Klebsiella pneumoniae subsp. rhinoscleromatis SB3432	Klebsiella pneumoniae	5.64651	Species average	Vetrosky 2013	8	Species average	Vetrosky 2013				Neg
Klebsiella pneumoniae UCI 18	Klebsiella pneumoniae	5.64651	Species average	Vetrosky 2013	8	Species average	Vetrosky 2013				Neg
Klebsiella pneumoniae UCI 19	Klebsiella pneumoniae	5.64651	Species average	Vetrosky 2013	8	Species average	Vetrosky 2013				Neg
Klebsiella pneumoniae UCI 20	Klebsiella pneumoniae	5.64651	Species average	Vetrosky 2013	8	Species average	Vetrosky 2013				Neg
Klebsiella pneumoniae UCI 26	Klebsiella pneumoniae	5.64651	Species average	Vetrosky 2013	8	Species average	Vetrosky 2013				Neg
Klebsiella pneumoniae UCI 34	Klebsiella pneumoniae	5.64651	Species average	Vetrosky 2013	8	Species average	Vetrosky 2013				Neg
Klebsiella pneumoniae UCI 43	Klebsiella pneumoniae	5.64651	Species average	Vetrosky 2013	8	Species average	Vetrosky 2013				Neg
Klebsiella pneumoniae UCI 56	Klebsiella pneumoniae	5.64651	Species average	Vetrosky 2013	8	Species average	Vetrosky 2013				Neg
Klebsiella pneumoniae UCI 62	Klebsiella pneumoniae	5.64651	Species average	Vetrosky 2013	8	Species average	Vetrosky 2013				Neg
Klebsiella pneumoniae UCI 64	Klebsiella pneumoniae	5.64651	Species average	Vetrosky 2013	8	Species average	Vetrosky 2013				Neg
Klebsiella pneumoniae UCICRE 14	Klebsiella pneumoniae	5.64651	Species average	Vetrosky 2013	8	Species average	Vetrosky 2013				Neg
Klebsiella pneumoniae UCICRE 4	Klebsiella pneumoniae	5.64651	Species average	Vetrosky 2013	8	Species average	Vetrosky 2013				Neg
Klebsiella pneumoniae UHKPC45	Klebsiella pneumoniae	5.64651	Species average	Vetrosky 2013	8	Species average	Vetrosky 2013				Neg
Klebsiella pneumoniae UHKPC48	Klebsiella pneumoniae	5.64651	Species average	Vetrosky 2013	8	Species average	Vetrosky 2013				Neg
Klebsiella pneumoniae UHKPC57	Klebsiella pneumoniae	5.64651	Species average	Vetrosky 2013	8	Species average	Vetrosky 2013				Neg
Klebsiella pneumoniae UHKPC67	Klebsiella pneumoniae	5.64651	Species average	Vetrosky 2013	8	Species average	Vetrosky 2013				Neg
Klebsiella pneumoniae UHKPC81	Klebsiella pneumoniae	5.64651	Species average	Vetrosky 2013	8	Species average	Vetrosky 2013				Neg
Klebsiella pneumoniae VA360	Klebsiella pneumoniae	5.64651	Species average	Vetrosky 2013	8	Species average	Vetrosky 2013				Neg
Klebsiella pneumoniae VAKPC278	Klebsiella pneumoniae	5.64651	Species average	Vetrosky 2013	8	Species average	Vetrosky 2013				Neg
Klebsiella quasipneumoniae	Klebsiella quasipneumoniae	5.42194	NCBI species average	NCBI	8	NCBI Genome	NCBI	Klebsiella quasipneumoniae			Neg
Klebsiella quasipneumoniae subsp. quasipneumoniae	Klebsiella quasipneumoniae	5.42194	NCBI species average	NCBI	8	NCBI Genome	NCBI	Klebsiella quasipneumoniae			Neg
Klebsiella quasipneumoniae subsp. similipneumoniae	Klebsiella quasipneumoniae	5.42194	NCBI species average	NCBI	8	NCBI Genome	NCBI	Klebsiella quasipneumoniae			Neg
Klebsiella sp. 1_1_55	Klebsiella	5.66645	Genus average	Vetrosky 2013	8	Genus average	Vetrosky 2013				Neg
Klebsiella sp. 10982	Klebsiella	5.66645	Genus average	Vetrosky 2013	8	Genus average	Vetrosky 2013				Neg
Klebsiella sp. 1754/49	Klebsiella	5.66645	Genus average	Vetrosky 2013	8	Genus average	Vetrosky 2013				Neg
Klebsiella sp. 2482	Klebsiella	5.66645	Genus average	Vetrosky 2013	8	Genus average	Vetrosky 2013				Neg
Klebsiella sp. 4_1_44FAA	Klebsiella	5.66645	Genus average	Vetrosky 2013	8	Genus average	Vetrosky 2013				Neg
Klebsiella sp. AS10	Klebsiella	5.66645	Genus average	Vetrosky 2013	8	Genus average	Vetrosky 2013				Neg
Klebsiella sp. MS 92-3	Klebsiella	5.66645	Genus average	Vetrosky 2013	8	Genus average	Vetrosky 2013				Neg
Klebsiella sp. OBRC7	Klebsiella	5.66645	Genus average	Vetrosky 2013	8	Genus average	Vetrosky 2013				Neg
Klebsiella sp. RIT-PI-d	Klebsiella	5.66645	Genus average	Vetrosky 2013	8	Genus average	Vetrosky 2013				Neg
Klebsiella variicola	Klebsiella variicola	5.4585	Species average	Vetrosky 2013	8	Species average	Vetrosky 2013				Neg
Klebsiella variicola CAG:634	Klebsiella variicola	5.4585	Species average	Vetrosky 2013	8	Species average	Vetrosky 2013				Neg
Kluyvera	Kluyvera	6.16645	NCBI genus average	NCBI	7	NCBI genus average	NCBI				Neg
Kluyvera ascorbata	Kluyvera ascorbata	6.16645	NCBI genus average	NCBI	7	NCBI genus average	NCBI				Neg
Kluyvera ascorbata ATCC 33433	Kluyvera ascorbata	6.16645	NCBI genus average	NCBI	7	NCBI genus average	NCBI				Neg
Kluyvera intermedia	Kluyvera intermedia	5.40332	NCBI species average	NCBI	7	NCBI Genome	NCBI	Kluyvera intermedia			Neg
Kocuria	Kocuria	2.69754	Genus average	Vetrosky 2013	3	Genus average	Vetrosky 2013				Pos
Kosakonia	Enterobacter	5.10068	Genus average	Vetrosky 2013	7.6	Genus average	Vetrosky 2013				Neg
Kosakonia radicincitans	Enterobacter radicincitans	5.73573	NCBI species average	NCBI	7.6	Genus average	Vetrosky 2013				Neg
Kosakonia radicincitans DSM 16656	Enterobacter radicincitans	5.73573	NCBI species average	NCBI	7.6	Genus average	Vetrosky 2013				Neg
Kytococcus sedentarius	Kytococcus sedentarius	2.78502	Species average	Vetrosky 2013	2	Species average	Vetrosky 2013				Pos
Lachnoclostridium	Lachnoclostridium	7.22534	NCBI Genome	NCBI	5	Family average (Lachnospiraceae)	Vetrosky 2013				Pos
Lachnospiraceae	Lachnospiraceae	3.9985	Family average	Vetrosky 2013	5	Family average	Vetrosky 2013				Both
Lactobacillaceae	Lactobacillaceae	3.9985	Family average	Vetrosky 2013	5	Family average	Vetrosky 2013				Pos
Lactobacillales	Lactobacillales	2.17604	Order average	Vetrosky 2013	4.95455	Order average	Vetrosky 2013				Pos
Lactobacillus	Lactobacillus	2.35653	Genus average	Vetrosky 2013	5.5	Genus average	Vetrosky 2013				Pos
Lactobacillus acidophilus	Lactobacillus acidophilus	2.04566	Species average	Vetrosky 2013	4	Species average	Vetrosky 2013				Pos
Lactobacillus acidophilus ATCC 4796	Lactobacillus acidophilus	2.04566	Species average	Vetrosky 2013	4	Species average	Vetrosky 2013				Pos
Lactobacillus amylolyticus	Lactobacillus amylolyticus	2.35653	Genus average	Vetrosky 2013	5.5	Genus average	Vetrosky 2013				Pos
Lactobacillus amylolyticus DSM 11664	Lactobacillus amylolyticus	2.35653	Genus average	Vetrosky 2013	5.5	Genus average	Vetrosky 2013				Pos
Lactobacillus amylovorus	Lactobacillus amylovorus	2.05188	Species average	Vetrosky 2013	4	Species average	Vetrosky 2013				Pos
Lactobacillus antri	Lactobacillus antri	2.35653	Genus average	Vetrosky 2013	5.5	Genus average	Vetrosky 2013				Pos
Lactobacillus antri DSM 16041	Lactobacillus antri	2.35653	Genus average	Vetrosky 2013	5.5	Genus average	Vetrosky 2013				Pos
Lactobacillus apodemi	Lactobacillus apodemi	2.35653	Genus average	Vetrosky 2013	5.5	Genus average	Vetrosky 2013				Pos
Lactobacillus brevis ATCC 14869 = DSM 20054	Lactobacillus brevis	2.34023	Species average	Vetrosky 2013	5	Species average	Vetrosky 2013				Pos
Lactobacillus casei group	Lactobacillus casei	3.02132	Species average	Vetrosky 2013	5	Species average	Vetrosky 2013				Pos
Lactobacillus crispatus	Lactobacillus crispatus	2.04316	Species average	Vetrosky 2013	4	Species average	Vetrosky 2013				Pos
Lactobacillus crispatus 125-2-CHN	Lactobacillus crispatus	2.04316	Species average	Vetrosky 2013	4	Species average	Vetrosky 2013				Pos
Lactobacillus crispatus 2029	Lactobacillus crispatus	2.04316	Species average	Vetrosky 2013	4	Species average	Vetrosky 2013				Pos
Lactobacillus crispatus 214-1	Lactobacillus crispatus	2.04316	Species average	Vetrosky 2013	4	Species average	Vetrosky 2013				Pos
Lactobacillus crispatus CTV-05	Lactobacillus crispatus	2.04316	Species average	Vetrosky 2013	4	Species average	Vetrosky 2013				Pos
Lactobacillus crispatus DSM 20584 = JCM 1185	Lactobacillus crispatus	2.04316	Species average	Vetrosky 2013	4	Species average	Vetrosky 2013				Pos
Lactobacillus crispatus EM-LC1	Lactobacillus crispatus	2.04316	Species average	Vetrosky 2013	4	Species average	Vetrosky 2013				Pos
Lactobacillus crispatus FB049-03	Lactobacillus crispatus	2.04316	Species average	Vetrosky 2013	4	Species average	Vetrosky 2013				Pos
Lactobacillus crispatus FB077-07	Lactobacillus crispatus	2.04316	Species average	Vetrosky 2013	4	Species average	Vetrosky 2013				Pos
Lactobacillus crispatus JV-V01	Lactobacillus crispatus	2.04316	Species average	Vetrosky 2013	4	Species average	Vetrosky 2013				Pos
Lactobacillus crispatus MV-1A-US	Lactobacillus crispatus	2.04316	Species average	Vetrosky 2013	4	Species average	Vetrosky 2013				Pos
Lactobacillus crispatus MV-3A-US	Lactobacillus crispatus	2.04316	Species average	Vetrosky 2013	4	Species average	Vetrosky 2013				Pos
Lactobacillus crispatus SJ-3C-US	Lactobacillus crispatus	2.04316	Species average	Vetrosky 2013	4	Species average	Vetrosky 2013				Pos
Lactobacillus crispatus ST1	Lactobacillus crispatus	2.04316	Species average	Vetrosky 2013	4	Species average	Vetrosky 2013				Pos
Lactobacillus delbrueckii	Lactobacillus delbrueckii	1.93171	Species average	Vetrosky 2013	9	Species average	Vetrosky 2013				Pos
Lactobacillus fermentum	Lactobacillus fermentum	2.09957	Species average	Vetrosky 2013	5	Species average	Vetrosky 2013				Pos
Lactobacillus fermentum F-6	Lactobacillus fermentum	2.09957	Species average	Vetrosky 2013	5	Species average	Vetrosky 2013				Pos
Lactobacillus fermentum MTCC 8711	Lactobacillus fermentum	2.09957	Species average	Vetrosky 2013	5	Species average	Vetrosky 2013				Pos
Lactobacillus gallinarum	Lactobacillus gallinarum	1.93719	NCBI species average	NCBI	5.5	Genus average	Vetrosky 2013				Pos
Lactobacillus gallinarum DSM 10532 = JCM 2011	Lactobacillus gallinarum	1.93719	NCBI species average	NCBI	5.5	Genus average	Vetrosky 2013				Pos
Lactobacillus gasseri	Lactobacillus gasseri	1.89436	Species average	Vetrosky 2013	6	Species average	Vetrosky 2013				Pos
Lactobacillus gasseri 130918	Lactobacillus gasseri	1.89436	Species average	Vetrosky 2013	6	Species average	Vetrosky 2013				Pos
Lactobacillus gasseri 224-1	Lactobacillus gasseri	1.89436	Species average	Vetrosky 2013	6	Species average	Vetrosky 2013				Pos
Lactobacillus gasseri JV-V03	Lactobacillus gasseri	1.89436	Species average	Vetrosky 2013	6	Species average	Vetrosky 2013				Pos
Lactobacillus gastricus	Lactobacillus gastricus	2.35653	Genus average	Vetrosky 2013	5.5	Genus average	Vetrosky 2013				Pos
Lactobacillus gigeriorum	Lactobacillus gigeriorum	2.35653	Genus average	Vetrosky 2013	5.5	Genus average	Vetrosky 2013				Pos
Lactobacillus gigeriorum DSM 23908 = CRBIP 24.85	Lactobacillus gigeriorum	2.35653	Genus average	Vetrosky 2013	5.5	Genus average	Vetrosky 2013				Pos
Lactobacillus hayakitensis	Lactobacillus hayakitensis	2.35653	Genus average	Vetrosky 2013	5.5	Genus average	Vetrosky 2013				Pos
Lactobacillus helveticus	Lactobacillus helveticus	2.12665	Species average	Vetrosky 2013	4	Species average	Vetrosky 2013				Pos
Lactobacillus helveticus CIRM-BIA 104	Lactobacillus helveticus	2.12665	Species average	Vetrosky 2013	4	Species average	Vetrosky 2013				Pos
Lactobacillus helveticus CIRM-BIA 953	Lactobacillus helveticus	2.12665	Species average	Vetrosky 2013	4	Species average	Vetrosky 2013				Pos
Lactobacillus hominis	Lactobacillus hominis	2.35653	Genus average	Vetrosky 2013	5.5	Genus average	Vetrosky 2013				Pos
Lactobacillus iners	Lactobacillus iners	2.35653	Genus average	Vetrosky 2013	5.5	Genus average	Vetrosky 2013				Pos
Lactobacillus iners LactinV 01V1-a	Lactobacillus iners	2.35653	Genus average	Vetrosky 2013	5.5	Genus average	Vetrosky 2013				Pos
Lactobacillus ingluviei	Lactobacillus ingluviei	2.35653	Genus average	Vetrosky 2013	5.5	Genus average	Vetrosky 2013				Pos
Lactobacillus intestinalis	Lactobacillus intestinalis	2.35653	Genus average	Vetrosky 2013	5.5	Genus average	Vetrosky 2013				Pos
Lactobacillus intestinalis DSM 6629	Lactobacillus intestinalis	2.35653	Genus average	Vetrosky 2013	5.5	Genus average	Vetrosky 2013				Pos
Lactobacillus jensenii	Lactobacillus jensenii	2.35653	Genus average	Vetrosky 2013	5.5	Genus average	Vetrosky 2013				Pos
Lactobacillus jensenii SJ-7A-US	Lactobacillus jensenii	2.35653	Genus average	Vetrosky 2013	5.5	Genus average	Vetrosky 2013				Pos
Lactobacillus johnsonii	Lactobacillus johnsonii	1.91471	Species average	Vetrosky 2013	4.66667	Species average	Vetrosky 2013				Pos
Lactobacillus kalixensis	Lactobacillus kalixensis	2.35653	Genus average	Vetrosky 2013	5.5	Genus average	Vetrosky 2013				Pos
Lactobacillus kalixensis DSM 16043	Lactobacillus kalixensis	2.35653	Genus average	Vetrosky 2013	5.5	Genus average	Vetrosky 2013				Pos
Lactobacillus kefiranofaciens	Lactobacillus kefiranofaciens	2.35408	Species average	Vetrosky 2013	4	Species average	Vetrosky 2013				Pos
Lactobacillus kitasatonis	Lactobacillus kitasatonis	2.35653	Genus average	Vetrosky 2013	5.5	Genus average	Vetrosky 2013				Pos
Lactobacillus mucosae	Lactobacillus mucosae	2.16669	NCBI species average	NCBI	7	NCBI Genome	NCBI	Lactobacillus mucosae LM1			Pos
Lactobacillus paracasei	Lactobacillus paracasei	2.97335	NCBI species average	NCBI	5	NCBI species average	NCBI	Lactobacillus paracasei ATCC 334	Lactobacillus paracasei subsp. paracasei 8700:2	Lactobacillus paracasei N1115	Pos
Lactobacillus paracasei subsp. paracasei	Lactobacillus paracasei	2.97335	NCBI species average	NCBI	5	NCBI species average	NCBI	Lactobacillus paracasei ATCC 334	Lactobacillus paracasei subsp. paracasei 8700:2	Lactobacillus paracasei N1115	Pos
Lactobacillus parafarraginis F0439	Lactobacillus parafarraginis	3.08167	NCBI species average	NCBI	5	NCBI species average	NCBI	Lactobacillus paracasei ATCC 334	Lactobacillus paracasei subsp. paracasei 8700:2	Lactobacillus paracasei N1115	Pos
Lactobacillus plantarum	Lactobacillus plantarum	3.28477	Species average	Vetrosky 2013	5	Species average	Vetrosky 2013				Pos
Lactobacillus reuteri	Lactobacillus reuteri	2.11862	Species average	Vetrosky 2013	6	Species average	Vetrosky 2013				Pos
Lactobacillus reuteri CF48-3A	Lactobacillus reuteri	2.11862	Species average	Vetrosky 2013	6	Species average	Vetrosky 2013				Pos
Lactobacillus rhamnosus	Lactobacillus rhamnosus	3.00215	Species average	Vetrosky 2013	5	Species average	Vetrosky 2013				Pos
Lactobacillus ruminis	Lactobacillus ruminis	2.06665	Species average	Vetrosky 2013	6	Species average	Vetrosky 2013				Pos
Lactobacillus saerimneri	Lactobacillus saerimneri	2.35653	Genus average	Vetrosky 2013	5.5	Genus average	Vetrosky 2013				Pos
Lactobacillus sakei	Lactobacillus sakei	1.88466	Species average	Vetrosky 2013	7	Species average	Vetrosky 2013				Pos
Lactobacillus salivarius	Lactobacillus salivarius	2.13506	Species average	Vetrosky 2013	7	Species average	Vetrosky 2013				Pos
Lactobacillus salivarius ACS-116-V-Col5a	Lactobacillus salivarius	2.13506	Species average	Vetrosky 2013	7	Species average	Vetrosky 2013				Pos
Lactobacillus salivarius CECT 5713	Lactobacillus salivarius	2.13506	Species average	Vetrosky 2013	7	Species average	Vetrosky 2013				Pos
Lactobacillus salivarius cp400	Lactobacillus salivarius	2.13506	Species average	Vetrosky 2013	7	Species average	Vetrosky 2013				Pos
Lactobacillus salivarius DSM 20555 = ATCC 11741	Lactobacillus salivarius	2.13506	Species average	Vetrosky 2013	7	Species average	Vetrosky 2013				Pos
Lactobacillus salivarius GJ-24	Lactobacillus salivarius	2.13506	Species average	Vetrosky 2013	7	Species average	Vetrosky 2013				Pos
Lactobacillus salivarius NIAS840	Lactobacillus salivarius	2.13506	Species average	Vetrosky 2013	7	Species average	Vetrosky 2013				Pos
Lactobacillus salivarius SMXD51	Lactobacillus salivarius	2.13506	Species average	Vetrosky 2013	7	Species average	Vetrosky 2013				Pos
Lactobacillus salivarius str. Ren	Lactobacillus salivarius	2.13506	Species average	Vetrosky 2013	7	Species average	Vetrosky 2013				Pos
Lactobacillus salivarius UCC118	Lactobacillus salivarius	2.13506	Species average	Vetrosky 2013	7	Species average	Vetrosky 2013				Pos
Lactobacillus satsumensis	Lactobacillus satsumensis	2.35653	Genus average	Vetrosky 2013	5.5	Genus average	Vetrosky 2013				Pos
Lactobacillus selangorensis	Lactobacillus selangorensis	2.35653	Genus average	Vetrosky 2013	5.5	Genus average	Vetrosky 2013				Pos
Lactobacillus sp. wkB10	Lactobacillus	2.35653	Genus average	Vetrosky 2013	5.5	Genus average	Vetrosky 2013				Pos
Lactobacillus taiwanensis	Lactobacillus taiwanensis	2.35653	Genus average	Vetrosky 2013	5.5	Genus average	Vetrosky 2013				Pos
Lactobacillus ultunensis	Lactobacillus ultunensis	2.35653	Genus average	Vetrosky 2013	5.5	Genus average	Vetrosky 2013				Pos
Lactobacillus ultunensis DSM 16047	Lactobacillus ultunensis	2.35653	Genus average	Vetrosky 2013	5.5	Genus average	Vetrosky 2013				Pos
Lactococcus	Lactococcus	2.4077	Genus average	Vetrosky 2013	5.77778	Genus average	Vetrosky 2013				Pos
Lawsonella clevelandensis	Lawsonella clevelandensis	1.88785	NCBI species average	NCBI	2	NCBI species average	NCBI	Lawsonella clevelandensis	Lawsonella clevelandensis		Pos
Leclercia	Leclercia	4.80392	NCBI genus average	NCBI	8	NCBI genus average	NCBI				Neg
Leclercia adecarboxylata	Leclercia adecarboxylata	4.98157	NCBI species average	NCBI	8	NCBI genome average	NCBI	Leclercia adecarboxylata			Neg
Leclercia adecarboxylata ATCC 23216 = NBRC 102595	Leclercia adecarboxylata	4.98157	NCBI species average	NCBI	8	NCBI genome average	NCBI	Leclercia adecarboxylata			Neg
Leifsonia	Leifsonia	2.58416	Genus average	Vetrosky 2013	1	Genus average	Vetrosky 2013				Pos
Leptotrichia	Leptotrichia	2.46561	Genus average	Vetrosky 2013	5	Genus average	Vetrosky 2013				Neg
Leptotrichiaceae	Leptotrichiaceae	2.87518	Family average	Vetrosky 2013	4.66667	Family average	Vetrosky 2013				Neg
Leucobacter	Leucobacter	3.3413	Family average (Microbacteriaceae)	Vetrosky 2013	1.75	Family average (Microbacteriaceae)	Vetrosky 2013				Pos
Leuconostoc sp. DORA_2	Leuconostoc	2.00893	Genus average	Vetrosky 2013	4	Genus average	Vetrosky 2013				Pos
Leuconostocaceae	Leuconostocaceae	1.8886	Family average (Leuconostocaceae)	Vetrosky 2013	3.625	Family average (Leuconostocaceae)	Vetrosky 2013				Pos
Listeria	Listeria	2.95422	Genus average	Vetrosky 2013	5.85714	Genus average	Vetrosky 2013				Pos
Listeria seeligeri	Listeria seeligeri	2.79764	Species average	Vetrosky 2013	6	Species average	vetrosky 2013				Pos
Mannheimia haemolytica serotype A2 str. OVINE	Mannheimia haemolytica	2.31408	Genus average	Vetrosky 2013	6	Genus average	Vetrosky 2013				Neg
Marmoricola	Marmoricola	7.57949	Family average	Vetrosky 2013	2	Family average	Vetrosky 2013				Pos
Massilia	Massilia	6.31437	NCBI genus average	NCBI	7.5	NCBI genus average	NCBI	Massilia sp. NR 4-1	Massilia sp. WG5		Neg
Megasphaera	Megasphaera	2.47472	Genus average	Vetrosky 2013	7	Genus average	Vetrosky 2013				Neg
Megasphaera micronuciformis	Megasphaera micronuciformis	2.47472	Genus average	Vetrosky 2013	7	Genus average	Vetrosky 2013				Neg
Methylobacteriaceae	Methylobacteriaceae	6.60609	Family average	Vetrosky 2013	5.14286	Family average	Vetrosky 2013				Neg
Methylobacterium	Methylobacterium	6.60609	Genus average	Vetrosky 2013	5.14286	Genus average	Vetrosky 2013				Neg
Methylosarcina lacus	Methylosarcina lacus	4.34151	Family average (Methylococcaceae)	Vetrosky 2013	2.66667	Family average (Methylococcaceae)	Vetrosky 2013				Neg
Microbacteriaceae	Microbacteriaceae	3.3413	Family average	Vetrosky 2013	1.75	Family average	Vetrosky 2013				Pos
Microbacterium	Microbacterium	3.98203	Genus average	Vetrosky 2013	2	Genus average	Vetrosky 2013				Pos
Microbacterium sp. SUBG005	Microbacterium	3.98203	Genus average	Vetrosky 2013	2	Genus average	Vetrosky 2013				Pos
Microbacterium sp. TS-1	Microbacterium	3.98203	Genus average	Vetrosky 2013	2	Genus average	Vetrosky 2013				Pos
Micrococcaceae	Micrococcaceae	3.65994	Family average	Vetrosky 2013	3.75	Family average	Vetrosky 2013				Pos
Micrococcales	Actinomycetales	4.66224	Order average (Actinomycetales)	Vetrosky 2013	3.06024	Order average	Vetrosky 2013				Pos
Micrococcus	Micrococcus	2.5011	Genus average	Vetrosky 2013	1	Genus average	Vetrosky 2013				Pos
Micrococcus luteus	Micrococcus luteus	2.5011	Species average	Vetrosky 2013	1	Species average	Vetrosky 2013				Pos
Micromonosporaceae	Micromonosporaceae	6.7002	Family average	Vetrosky 2013	3.6	Family average	Vetrosky 2013				Pos
Mobiluncus	Mobiluncus	2.14648	Genus average	Vetrosky 2013	2	Genus average	Vetrosky 2013				Pos
Mobiluncus curtisii	Mobiluncus curtisii	2.14648	Species average	Vetrosky 2013	2	Species average	Vetrosky 2013				Pos
Mobiluncus curtisii ATCC 43063	Mobiluncus curtisii	2.14648	Species average	Vetrosky 2013	2	Species average	Vetrosky 2013				Pos
Mobiluncus curtisii ATCC 51333	Mobiluncus curtisii	2.14648	Species average	Vetrosky 2013	2	Species average	Vetrosky 2013				Pos
Mobiluncus curtisii subsp. holmesii ATCC 35242	Mobiluncus curtisii	2.14648	Species average	Vetrosky 2013	2	Species average	Vetrosky 2013				Pos
Mobiluncus mulieris	Mobiluncus mulieris	2.14648	Genus average	Vetrosky 2013	2	Genus average	Vetrosky 2013				Pos
Mobiluncus mulieris 28-1	Mobiluncus mulieris	2.14648	Genus average	Vetrosky 2013	2	Genus average	Vetrosky 2013				Pos
Mobiluncus mulieris ATCC 35243	Mobiluncus mulieris	2.14648	Genus average	Vetrosky 2013	2	Genus average	Vetrosky 2013				Pos
Moraxellaceae	Moraxellaceae	3.62669	Family average	Vetrosky 2013	4.93333	Family average	Vetrosky 2013				Neg
Morganella	Morganella	3.85379	NCBI genus average	NCBI	7	NCBI genus average	NCBI				Neg
Morganella morganii	Morganella morganii	3.97757	NCBI species average	NCBI	7	NCBI species average	NCBI	Morganella morganii subsp. morganii KT	Morganella morganii		Neg
Mycobacteriaceae	Mycobacteriaceae	4.76549	Family average	Vetrosky 2013	1.16667	Family average	Vetrosky 2013				Neither (no LPS)
Mycobacterium	Mycobacterium	4.7631	Genus average	Vetrosky 2013	1.12195	Genus average	Vetrosky 2013				Neither (no LPS)
Mycobacterium abscessus	Mycobacterium abscessus	5.09049	Species average	Vetrosky 2013	1	Species average	Vetrosky 2013				Neither (no LPS)
Mycobacterium abscessus subgroup	Mycobacterium abscessus	5.09049	Species average	Vetrosky 2013	1	Species average	Vetrosky 2013				Neither (no LPS)
Mycobacterium chelonae group	Mycobacterium chelonae	5.11552	NCBI species average	NCBI	1	NCBI genome	NCBI	Mycobacterium chelonae CCUG 47445			Neither (no LPS)
Mycobacterium tuberculosis	Mycobacterium tuberculosis	4.38109	Species average	Vetrosky 2013	1	Species average	Vetrosky 2013				Neither (no LPS)
Mycobacterium tuberculosis complex	Mycobacterium tuberculosis	4.38109	Species average	Vetrosky 2013	1	Species average	Vetrosky 2013				Neither (no LPS)
Negativicoccus succinicivorans DORA_17_25	Negativicoccus succinicivorans	2.74626	Family average (Veillonellaceae)	Vetrosky 2013	6	Family average (Veillonellaceae)	Vetrosky 2013				Neg
Negativicutes	Negativicutes	2.61127	Class average	Vetrosky 2013	5.4	Class average	Vetrosky 2013				Neg
Neisseria	Neisseria	2.21885	Genus average	Vetrosky 2013	4	Genus average	Vetrosky 2013				Neg
Neisseriaceae	Neisseriaceae	2.39298	Family average	Vetrosky 2013	4.35	Family average	Vetrosky 2013				Neg
Neisseriales	Neisseriales	2.39298	Order average	Vetrosky 2013	4.35	Order average	Vetrosky 2013				Neg
Nocardiaceae	Nocardiaceae	7.16057	Family average	Vetrosky 2013	3.83333	Family average	Vetrosky 2013				Pos
Nocardioidaceae	Nocardioidaceae	7.57949	Family average	Vetrosky 2013	2	Family average	Vetrosky 2013				Pos
Nocardioides	Nocardioides	7.57949	Family average (Nocardioidaceae)	Vetrosky 2013	2	Family average (Nocardioidaceae)	Vetrosky 2013				Pos
Novosphingobium	Novosphingobium	4.23331	Species average	Vetrosky 2013	3	Species average	Vetrosky 2013				Neg
Oceanospirillales	Oceanospirillales	4.21853	Order average	Vetrosky 2013	4.85714	Order average	Vetrosky 2013				Neg
Oenococcus	Oenococcus	1.78052	Genus average	Vetrosky 2013	1.78052	Genus average	Vetrosky 2013				Pos
Oxalobacteraceae	Oxalobacteraceae	4.70837	Family average	Vetrosky 2013	2.66667	Family average	Vetrosky 2013				Neg
Paenibacillaceae	Paenibacillaceae	7.0526	Family average	Vetrosky 2013	13	Family average	Vetrosky 2013				Pos
Paenibacillus	Paenibacillus	7.16062	Genus average	Vetrosky 2013	12.7143	Genus average	Vetrosky 2013				Pos
Paenibacillus alvei	Paenibacillus alvei	7.16062	Genus average	Vetrosky 2013	12.7143	Genus average	Vetrosky 2013				Pos
Paenibacillus alvei DSM 29	Paenibacillus alvei	7.16062	Genus average	Vetrosky 2013	12.7143	Genus average	Vetrosky 2013				Pos
Paenibacillus dendritiformis	Paenibacillus dendritiformis	7.16062	Genus average	Vetrosky 2013	12.7143	Genus average	Vetrosky 2013				Pos
Paenibacillus dendritiformis C454	Paenibacillus dendritiformis	7.16062	Genus average	Vetrosky 2013	12.7143	Genus average	Vetrosky 2013				Pos
Paenibacillus lactis	Paenibacillus lactis	7.16062	Genus average	Vetrosky 2013	12.7143	Genus average	Vetrosky 2013				Pos
Paenibacillus larvae	Paenibacillus larvae	4.18511	NCBI species average	NCBI	8	NCBI genome	NCBI	Paenibacillus larvae subsp. larvae DSM 25430			Pos
Paenibacillus macerans	Paenibacillus macerans	7.16062	Genus average	Vetrosky 2013	12.7143	Genus average	Vetrosky 2013				Pos
Paenibacillus popilliae	Paenibacillus popilliae	7.16062	Genus average	Vetrosky 2013	12.7143	Genus average	Vetrosky 2013				Pos
Paenibacillus popilliae ATCC 14706	Paenibacillus popilliae	7.16062	Genus average	Vetrosky 2013	12.7143	Genus average	Vetrosky 2013				Pos
Paenibacillus sanguinis	Paenibacillus sanguinis	7.16062	Genus average	Vetrosky 2013	12.7143	Genus average	Vetrosky 2013				Pos
Paenibacillus senegalensis	Paenibacillus senegalensis	7.16062	Genus average	Vetrosky 2013	12.7143	Genus average	Vetrosky 2013				Pos
Paenibacillus sp. AT5	Paenibacillus	7.16062	Genus average	Vetrosky 2013	12.7143	Genus average	Vetrosky 2013				Pos
Paenibacillus sp. OSY-SE	Paenibacillus	7.16062	Genus average	Vetrosky 2013	12.7143	Genus average	Vetrosky 2013				Pos
Paenibacillus sp. P22	Paenibacillus	7.16062	Genus average	Vetrosky 2013	12.7143	Genus average	Vetrosky 2013				Pos
Paenibacillus sp. TCA20	Paenibacillus	7.16062	Genus average	Vetrosky 2013	12.7143	Genus average	Vetrosky 2013				Pos
Paeniclostridium sordellii	Paeniclostridium sordellii	3.51205	NCBI species average	NCBI	4	Family average (Peptostreptococcaceae)	Vetrosky 2013				Pos
Paeniclostridium sordellii ATCC 9714	Paeniclostridium sordellii	3.51205	NCBI species average	NCBI	4	Family average (Peptostreptococcaceae)	Vetrosky 2013				Pos
Paeniclostridium sordellii VPI 9048	Paeniclostridium sordellii	3.51205	NCBI species average	NCBI	4	Family average (Peptostreptococcaceae)	Vetrosky 2013				Pos
Pantoea	Pantoea	4.78572	Genus average	Vetrosky 2013	6.8	Genus average	Vetrosky 2013				Neg
Pantoea ananatis	Pantoea ananatis	4.76006	Species average	Vetrosky 2013	6.75	Species average	Vetrosky 2013				Neg
Pantoea sp. 3.5.1	Pantoea	4.78572	Genus average	Vetrosky 2013	6.8	Genus average	Vetrosky 2013				Neg
Pantoea stewartii	Pantoea stewartii	4.78572	Genus average	Vetrosky 2013	6.8	Genus average	Vetrosky 2013				Neg
Pantoea stewartii subsp. stewartii DC283	Pantoea stewartii	4.78572	Genus average	Vetrosky 2013	6.8	Genus average	Vetrosky 2013				Neg
Paracoccus	Paracoccus	5.23619	Genus average	Vetrosky 2013	3	Genus average	Vetrosky 2013				Neg
Pasteurellaceae	Pasteurellaceae	2.12929	Family average	Vetrosky 2013	5.88462	Family average	Vetrosky 2013				Neg
Pasteurellales	Pasteurellales	2.12929	Order average	Vetrosky 2013	5.88462	Order average	Vetrosky 2013				Neg
Pectobacterium	Pectobacterium	4.99694	Genus average	Vetrosky 2013	7	Genus average	Vetrosky 2013				Neg
Pectobacterium atrosepticum	Pectobacterium atrosepticum	5.06402	Species average	Vetrosky 2013	7	Species average	Vetrosky 2013				Neg
Pectobacterium betavasculorum	Pectobacterium	4.99694	Genus average	Vetrosky 2013	7	Genus average	Vetrosky 2013				Neg
Pectobacterium carotovorum	Pectobacterium carotovorum	4.86291	Species average	Vetrosky 2013	7	Species average	Vetrosky 2013				Neg
Pectobacterium carotovorum subsp. carotovorum	Pectobacterium carotovorum	4.86291	Species average	Vetrosky 2013	7	Species average	Vetrosky 2013				Neg
Pediococcus	Pediococcus	1.90559	Genus average	Vetrosky 2013	4.5	Genus average	Vetrosky 2013				Pos
Peptoclostridium	Peptoclostridium	1.93101	Family average(Peptostreptococcaceae)	Vetrosky 2013	4	Family average(Peptostreptococcaceae)	Vetrosky 2013				Pos
Peptoclostridium difficile	Peptoclostridium difficile	4.22002	Species average	Vetrosky 2013	10.125	Species average	Vetrosky 2013				Pos
Peptoclostridium difficile 840	Peptoclostridium difficile	4.22002	Species average	Vetrosky 2013	10.125	Species average	Vetrosky 2013				Pos
Peptoclostridium difficile CD127	Peptoclostridium difficile	4.22002	Species average	Vetrosky 2013	10.125	Species average	Vetrosky 2013				Pos
Peptoclostridium difficile CD129	Peptoclostridium difficile	4.22002	Species average	Vetrosky 2013	10.125	Species average	Vetrosky 2013				Pos
Peptoclostridium difficile DA00165	Peptoclostridium difficile	4.22002	Species average	Vetrosky 2013	10.125	Species average	Vetrosky 2013				Pos
Peptoclostridium difficile F501	Peptoclostridium difficile	4.22002	Species average	Vetrosky 2013	10.125	Species average	Vetrosky 2013				Pos
Peptoclostridium difficile NAP08	Peptoclostridium difficile	4.22002	Species average	Vetrosky 2013	10.125	Species average	Vetrosky 2013				Pos
Peptococcaceae	Peptococcaceae	4.22803	Family average	Vetrosky 2013	5.91667	Family average	Vetrosky 2013				Pos
Peptoniphilaceae	Peptoniphilaceae	3.10922	Phylum average (Firmicutes)	Vetrosky 2013	6.3519	Phylum average (Firmicutes)	Vetrosky 2013				Pos
Peptoniphilaceae bacterium SIT14	Peptoniphilaceae	3.10922	Phylum average (Firmicutes)	Vetrosky 2013	6.3519	Phylum average (Firmicutes)	Vetrosky 2013				Pos
Peptoniphilus	Peptoniphilus	1.60185	NCBI species average	NCBI	4	NCBI species average	NCBI	Peptoniphilus sp. ING2-D1G			Pos
Peptoniphilus duerdenii	Peptoniphilus duerdenii	1.60185	NCBI genus average	NCBI	4	NCBI genus average	NCBI	Peptoniphilus sp. ING2-D1G			Pos
Peptoniphilus grossensis	Peptoniphilus grossensis	1.60185	NCBI genus average	NCBI	4	NCBI genus average	NCBI	Peptoniphilus sp. ING2-D1G			Pos
Peptoniphilus harei	Peptoniphilus harei	1.60185	NCBI genus average	NCBI	4	NCBI genus average	NCBI	Peptoniphilus sp. ING2-D1G			Pos
Peptoniphilus harei ACS-146-V-Sch2b	Peptoniphilus harei	1.60185	NCBI genus average	NCBI	4	NCBI genus average	NCBI	Peptoniphilus sp. ING2-D1G			Pos
Peptoniphilus lacrimalis	Peptoniphilus lacrimalis	1.60185	NCBI genus average	NCBI	4	NCBI genus average	NCBI	Peptoniphilus sp. ING2-D1G			Pos
Peptoniphilus rhinitidis	Peptoniphilus rhinitidis	1.60185	NCBI genus average	NCBI	4	NCBI genus average	NCBI	Peptoniphilus sp. ING2-D1G			Pos
Peptoniphilus senegalensis	Peptoniphilus senegalensis	1.60185	NCBI genus average	NCBI	4	NCBI genus average	NCBI	Peptoniphilus sp. ING2-D1G			Pos
Peptostreptococcaceae	Peptostreptococcaceae	1.93101	Family average	Vetrosky 2013	4	Family average	Vetrosky 2013				Pos
Peptostreptococcus	Peptostreptococcus	1.93101	Family average (Peptostreptococcaceae)	Vetrosky 2013	4	Family average (Peptostreptococcaceae)	Vetrosky 2013				Pos
Peptostreptococcus anaerobius	Peptostreptococcus anaerobius	1.93101	Family average (Peptostreptococcaceae)	Vetrosky 2013	4	Family average (Peptostreptococcaceae)	Vetrosky 2013				Pos
Peptostreptococcus anaerobius 653-L	Peptostreptococcus anaerobius	1.93101	Family average (Peptostreptococcaceae)	Vetrosky 2013	4	Family average (Peptostreptococcaceae)	Vetrosky 2013				Pos
Peptostreptococcus anaerobius CAG:621	Peptostreptococcus anaerobius	1.93101	Family average (Peptostreptococcaceae)	Vetrosky 2013	4	Family average (Peptostreptococcaceae)	Vetrosky 2013				Pos
Peptostreptococcus anaerobius VPI 4330 = DSM 2949	Peptostreptococcus anaerobius	1.93101	Family average (Peptostreptococcaceae)	Vetrosky 2013	4	Family average (Peptostreptococcaceae)	Vetrosky 2013				Pos
Peptostreptococcus sp. MV1	Peptostreptococcus	1.93101	Family average (Peptostreptococcaceae)	Vetrosky 2013	4	Family average (Peptostreptococcaceae)	Vetrosky 2013				Pos
Photobacterium	Photobacterium	5.44326	NCBI genus average	NCBI	15	Genus average	Sun 2013				Neg
Photobacterium sp. SKA34	Photobacterium	5.44326	NCBI genus average	NCBI	15	Genus average	Sun 2013				Neg
Photorhabdus	Photorhabdus	5.39156	Genus average	Vetrosky 2013	7	Genus average	Vetrosky 2013				Neg
Photorhabdus luminescens	Photorhabdus luminescens	5.68899	Species average	Vetrosky 2013	7	Species average	Vetrosky 2013				Neg
Pleurocapsales	Pleurocapsales	1.73913	Phylum average (Cyanobacteria)	Vetrosky 2013	3.71515	Phylum average (Cyanobacteria)	Vetrosky 2013				Neg
Pluralibacter gergoviae	Pluralibacter gergoviae	5.48968	NCBI species average	NCBI	7	NCBI genome	NCBI	Pluralibacter gergoviae			Neg
Porphyromonadaceae	Porphyromonadaceae	3.18992	Family average	Vetrosky 2013	3.75	Family average	Vetrosky 2013				Neg
Prevotella	Prevotella	3.24181	Genus average	Vetrosky 2013	4	Genus average	Vetrosky 2013				Neg
Prevotella bivia	Prevotella bivia	3.24181	Genus average	Vetrosky 2013	4	Genus average	Vetrosky 2013				Neg
Prevotella sp. ICM33	Prevotella	3.24181	Genus average	Vetrosky 2013	4	Genus average	Vetrosky 2013				Neg
Prevotellaceae	Prevotellaceae	3.24181	Family average	Vetrosky 2013	4	Family average	Vetrosky 2013				Neg
Promicromonosporaceae	Promicromonosporaceae	3.56956	Family average	Vetrosky 2013	3	Family average	Vetrosky 2013				Pos
Propionibacteriaceae	Propionibacteriaceae	2.84099	Family average	Vetrosky 2013	2.6	Family average	Vetrosky 2013				Pos
Propionibacteriaceae bacterium P6A17	Propionibacteriaceae	2.84099	Family average	Vetrosky 2013	2.6	Family average	Vetrosky 2013				Pos
Propionibacteriales	Propionibacteriales	4.26321	Phylum average (Actinobacteria)	Vetrosky 2013	3.02488	Phylum average (Actinobacteria)	Vetrosky 2013				Pos
Propionibacterium	Propionibacterium	2.61855	Genus average	Vetrosky 2013, NCBI	2.72727	Genus average	Vetrosky 2013, NCBI				Pos
Propionibacterium acnes	Propionibacterium acnes	2.5138	Species average	Vetrosky 2013	2.875	Species average	Vetrosky 2013				Pos
Propionibacterium acnes JCM 18909	Propionibacterium acnes	2.5138	Species average	Vetrosky 2013	2.875	Species average	Vetrosky 2013				Pos
Propionibacterium acnes JCM 18916	Propionibacterium acnes	2.5138	Species average	Vetrosky 2013	2.875	Species average	Vetrosky 2013				Pos
Propionibacterium acnes JCM 18918	Propionibacterium acnes	2.5138	Species average	Vetrosky 2013	2.875	Species average	Vetrosky 2013				Pos
Propionibacterium acnes JCM 18920	Propionibacterium acnes	2.5138	Species average	Vetrosky 2013	2.875	Species average	Vetrosky 2013				Pos
Propionibacterium acnes KPA171202	Propionibacterium acnes	2.5138	Species average	Vetrosky 2013	2.875	Species average	Vetrosky 2013				Pos
Propionibacterium avidum	Propionibacterium avidum	2.52614	NCBI species average	NCBI	3	NCBI species average	NCBI	Cutibacterium avidum 44067	Cutibacterium avidum		Pos
Propionibacterium avidum 44067	Propionibacterium avidum	2.52614	NCBI species average	NCBI	3	NCBI species average	NCBI	Cutibacterium avidum 44067	Cutibacterium avidum		Pos
Propionibacterium avidum ATCC 25577	Propionibacterium avidum	2.52614	NCBI species average	NCBI	3	NCBI species average	NCBI	Cutibacterium avidum 44067	Cutibacterium avidum		Pos
Propionibacterium avidum TM16	Propionibacterium avidum	2.52614	NCBI species average	NCBI	3	NCBI species average	NCBI	Cutibacterium avidum 44067	Cutibacterium avidum		Pos
Propionibacterium freudenreichii	Propionibacterium freudenreichii	2.61638	Species average	Vetrosky 2013	2	Species average	Vetrosky 2013				Pos
Propionibacterium granulosum	Propionibacterium granulosum	2.61855	Genus average	Vetrosky 2013, NCBI	2.72727	Genus average	Vetrosky 2013, NCBI				Pos
Propionibacterium humerusii	Propionibacterium humerusii	2.61855	Genus average	Vetrosky 2013, NCBI	2.72727	Genus average	Vetrosky 2013, NCBI				Pos
Propionibacterium propionicum	Propionibacterium propionicum	3.41728	NCBI species average	NCBI	2	NCBI genome	NCBI	Pseudopropionibacterium propionicum F0230a			Pos
Propionibacterium sp. DORA_15	Propionibacterium	2.61855	Genus average	Vetrosky 2013, NCBI	2.72727	Genus average	Vetrosky 2013, NCBI				Pos
Propionibacterium sp. HGH0353	Propionibacterium	2.61855	Genus average	Vetrosky 2013, NCBI	2.72727	Genus average	Vetrosky 2013, NCBI				Pos
Propionibacterium sp. KPL1838	Propionibacterium	2.61855	Genus average	Vetrosky 2013, NCBI	2.72727	Genus average	Vetrosky 2013, NCBI				Pos
Propionibacterium sp. KPL1844	Propionibacterium	2.61855	Genus average	Vetrosky 2013, NCBI	2.72727	Genus average	Vetrosky 2013, NCBI				Pos
Propionibacterium sp. KPL2005	Propionibacterium	2.61855	Genus average	Vetrosky 2013, NCBI	2.72727	Genus average	Vetrosky 2013, NCBI				Pos
Propionibacterium sp. oral taxon 192	Propionibacterium	2.61855	Genus average	Vetrosky 2013, NCBI	2.72727	Genus average	Vetrosky 2013, NCBI				Pos
Propionimicrobium	Propionimicrobium	2.61855	Genus average	Vetrosky 2013, NCBI	2.72727	Genus average	Vetrosky 2013, NCBI	Reclassified Proponibacterium			Pos
Propionimicrobium lymphophilum	Propionimicrobium lymphophilum	2.61855	Genus average	Vetrosky 2013, NCBI	2.72727	Genus average	Vetrosky 2013, NCBI	Reclassified Proponibacterium			Pos
Propionimicrobium lymphophilum ACS-093-V-SCH5	Propionimicrobium lymphophilum	2.61855	Genus average	Vetrosky 2013, NCBI	2.72727	Genus average	Vetrosky 2013, NCBI	Reclassified Proponibacterium			Pos
Propionimicrobium sp. BV2F7	Propionimicrobium	2.61855	Genus average	Vetrosky 2013, NCBI	2.72727	Genus average	Vetrosky 2013, NCBI	Reclassified Proponibacterium			Pos
Proteobacteria	Proteobacteria	3.96244	Phylum average	Vetrosky 2013	4.19689	Phylum average	Vetrosky 2013				Neg
Proteus	Proteus	3.94744	Genus average	Vetrosky 2013, NCBI	7	Genus average	Vetrosky 2013, NCBI	Proteus vulgaris			Neg
Proteus mirabilis	Proteus mirabilis	4.0999	Species average	Vetrosky 2013	7	Species average	Vetrosky 2013				Neg
Proteus mirabilis ATCC 29906	Proteus mirabilis	4.0999	Species average	Vetrosky 2013	7	Species average	Vetrosky 2013				Neg
Providencia	Providencia	4.40211	Genus average	Vetrosky 2013	7	Genus average	Vetrosky 2013				Neg
Providencia rettgeri	Providencia rettgeri	4.40211	Genus average	Vetrosky 2013	7	Genus average	Vetrosky 2013				Neg
Providencia rustigianii	Providencia rustigianii	4.40211	Genus average	Vetrosky 2013	7	Genus average	Vetrosky 2013				Neg
Providencia rustigianii DSM 4541	Providencia rustigianii	4.40211	Genus average	Vetrosky 2013	7	Genus average	Vetrosky 2013				Neg
Providencia stuartii	Providencia stuartii	4.40211	Species average	Vetrosky 2013	7	Species average	Vetrosky 2013				Neg
Providencia stuartii ATCC 25827	Providencia stuartii	4.40211	Species average	Vetrosky 2013	7	Species average	Vetrosky 2013				Neg
Pseudarthrobacter	Pseudarthrobacter	4.85745	NCBI genus average	NCBI	4.66667	NCBI genus average	NCBI	Pseudarthrobacter chlorophenolicus A6	Pseudarthrobacter phenanthrenivorans Sphe3	Pseudarthrobacter sulfonivorans	Pos
Pseudarthrobacter chlorophenolicus	Pseudarthrobacter chlorophenolicus	4.98087	NCBI species average	NCBI	5	NCBI genome	NCBI	Pseudarthrobacter chlorophenolicus A6			Pos
Pseudarthrobacter chlorophenolicus A6	Pseudarthrobacter chlorophenolicus	4.98087	NCBI species average	NCBI	5	NCBI genome	NCBI	Pseudarthrobacter chlorophenolicus A6			Pos
Pseudoflavonifractor capillosus ATCC 29799	Pseudoflavonifractor capillosus	3.80175	Order average	Vetrosky 2013	7.11538	Order average	Vetrosky 2013				Neg
Pseudomonadaceae	Pseudomonadaceae	5.96403	Family average	Vetrosky 2013	5	Family average	Vetrosky 2013				Neg
Pseudomonadales	Pseudomonadales	5.16721	Order average	Vetrosky 2013	4.97727	Order average	Vetrosky 2013				Neg
Pseudomonas	Pseudomonas	6.24814	Genus average	Vetrosky 2013	5	Genus average	Vetrosky 2013				Neg
Pseudomonas aeruginosa	Pseudomonas aeruginosa	6.51463	Species average	Vetrosky 2013	4	Species average	Vetrosky 2013				Neg
Pseudomonas aeruginosa 18A	Pseudomonas aeruginosa	6.51463	Species average	Vetrosky 2013	4	Species average	Vetrosky 2013				Neg
Pseudomonas aeruginosa 2192	Pseudomonas aeruginosa	6.51463	Species average	Vetrosky 2013	4	Species average	Vetrosky 2013				Neg
Pseudomonas aeruginosa 39016	Pseudomonas aeruginosa	6.51463	Species average	Vetrosky 2013	4	Species average	Vetrosky 2013				Neg
Pseudomonas aeruginosa ATCC 25324	Pseudomonas aeruginosa	6.51463	Species average	Vetrosky 2013	4	Species average	Vetrosky 2013				Neg
Pseudomonas aeruginosa ATCC 700888	Pseudomonas aeruginosa	6.51463	Species average	Vetrosky 2013	4	Species average	Vetrosky 2013				Neg
Pseudomonas aeruginosa BL16	Pseudomonas aeruginosa	6.51463	Species average	Vetrosky 2013	4	Species average	Vetrosky 2013				Neg
Pseudomonas aeruginosa BWHPSA042	Pseudomonas aeruginosa	6.51463	Species average	Vetrosky 2013	4	Species average	Vetrosky 2013				Neg
Pseudomonas aeruginosa C0324C	Pseudomonas aeruginosa	6.51463	Species average	Vetrosky 2013	4	Species average	Vetrosky 2013				Neg
Pseudomonas aeruginosa C52	Pseudomonas aeruginosa	6.51463	Species average	Vetrosky 2013	4	Species average	Vetrosky 2013				Neg
Pseudomonas aeruginosa CIG1	Pseudomonas aeruginosa	6.51463	Species average	Vetrosky 2013	4	Species average	Vetrosky 2013				Neg
Pseudomonas aeruginosa DK1	Pseudomonas aeruginosa	6.51463	Species average	Vetrosky 2013	4	Species average	Vetrosky 2013				Neg
Pseudomonas aeruginosa group	Pseudomonas aeruginosa	6.51463	Species average	Vetrosky 2013	4	Species average	Vetrosky 2013				Neg
Pseudomonas aeruginosa MH27	Pseudomonas aeruginosa	6.51463	Species average	Vetrosky 2013	4	Species average	Vetrosky 2013				Neg
Pseudomonas aeruginosa MH38	Pseudomonas aeruginosa	6.51463	Species average	Vetrosky 2013	4	Species average	Vetrosky 2013				Neg
Pseudomonas aeruginosa MPAO1/P2	Pseudomonas aeruginosa	6.51463	Species average	Vetrosky 2013	4	Species average	Vetrosky 2013				Neg
Pseudomonas aeruginosa MTB-1	Pseudomonas aeruginosa	6.51463	Species average	Vetrosky 2013	4	Species average	Vetrosky 2013				Neg
Pseudomonas aeruginosa PA103	Pseudomonas aeruginosa	6.51463	Species average	Vetrosky 2013	4	Species average	Vetrosky 2013				Neg
Pseudomonas aeruginosa PA14	Pseudomonas aeruginosa	6.51463	Species average	Vetrosky 2013	4	Species average	Vetrosky 2013				Neg
Pseudomonas aeruginosa PA38182	Pseudomonas aeruginosa	6.51463	Species average	Vetrosky 2013	4	Species average	Vetrosky 2013				Neg
Pseudomonas aeruginosa PA7	Pseudomonas aeruginosa	6.51463	Species average	Vetrosky 2013	4	Species average	Vetrosky 2013				Neg
Pseudomonas aeruginosa PADK2_CF510	Pseudomonas aeruginosa	6.51463	Species average	Vetrosky 2013	4	Species average	Vetrosky 2013				Neg
Pseudomonas aeruginosa PAK	Pseudomonas aeruginosa	6.51463	Species average	Vetrosky 2013	4	Species average	Vetrosky 2013				Neg
Pseudomonas aeruginosa PAO1	Pseudomonas aeruginosa	6.51463	Species average	Vetrosky 2013	4	Species average	Vetrosky 2013				Neg
Pseudomonas aeruginosa PAO1H2O	Pseudomonas aeruginosa	6.51463	Species average	Vetrosky 2013	4	Species average	Vetrosky 2013				Neg
Pseudomonas aeruginosa PAO581	Pseudomonas aeruginosa	6.51463	Species average	Vetrosky 2013	4	Species average	Vetrosky 2013				Neg
Pseudomonas aeruginosa PGPR2	Pseudomonas aeruginosa	6.51463	Species average	Vetrosky 2013	4	Species average	Vetrosky 2013				Neg
Pseudomonas aeruginosa PS42	Pseudomonas aeruginosa	6.51463	Species average	Vetrosky 2013	4	Species average	Vetrosky 2013				Neg
Pseudomonas aeruginosa UCBPP-PA14	Pseudomonas aeruginosa	6.51463	Species average	Vetrosky 2013	4	Species average	Vetrosky 2013				Neg
Pseudomonas aeruginosa VRFPA02	Pseudomonas aeruginosa	6.51463	Species average	Vetrosky 2013	4	Species average	Vetrosky 2013				Neg
Pseudomonas aeruginosa VRFPA03	Pseudomonas aeruginosa	6.51463	Species average	Vetrosky 2013	4	Species average	Vetrosky 2013				Neg
Pseudomonas aeruginosa VRFPA05	Pseudomonas aeruginosa	6.51463	Species average	Vetrosky 2013	4	Species average	Vetrosky 2013				Neg
Pseudomonas aeruginosa VRFPA06	Pseudomonas aeruginosa	6.51463	Species average	Vetrosky 2013	4	Species average	Vetrosky 2013				Neg
Pseudomonas aeruginosa VRFPA07	Pseudomonas aeruginosa	6.51463	Species average	Vetrosky 2013	4	Species average	Vetrosky 2013				Neg
Pseudomonas aeruginosa VRFPA08	Pseudomonas aeruginosa	6.51463	Species average	Vetrosky 2013	4	Species average	Vetrosky 2013				Neg
Pseudomonas aeruginosa VRFPA09	Pseudomonas aeruginosa	6.51463	Species average	Vetrosky 2013	4	Species average	Vetrosky 2013				Neg
Pseudomonas helleri	Pseudomonas helleri	6.24814	Genus average	Vetrosky 2013	5	Genus average	Vetrosky 2013				Neg
Pseudomonas sp. EGD-AK9	Pseudomonas	6.24814	Genus average	Vetrosky 2013	5	Genus average	Vetrosky 2013				Neg
Pseudomonas sp. HMSC05H02	Pseudomonas	6.24814	Genus average	Vetrosky 2013	5	Genus average	Vetrosky 2013				Neg
Pseudomonas stutzeri	Pseudomonas stutzeri	4.60177	Species average	Vetrosky 2013	4	Species average	Vetrosky 2013				Neg
Pseudomonas stutzeri B1SMN1	Pseudomonas stutzeri	4.60177	Species average	Vetrosky 2013	4	Species average	Vetrosky 2013				Neg
Pseudomonas stutzeri group	Pseudomonas stutzeri	4.60177	Species average	Vetrosky 2013	4	Species average	Vetrosky 2013				Neg
Pseudomonas syringae group	Pseudomonas syringae	6.24814	Species average	Vetrosky 2013	5	Species average	Vetrosky 2013				Neg
Pseudonocardia	Pseudonocardia	7.11402	Genus average	Vetrosky 2013	3.90909	Genus average	Vetrosky 2013				Pos
Pseudonocardiaceae	Pseudonocardiaceae	7.11402	Family average	Vetrosky 2013	3.90909	Family average	Vetrosky 2013				Pos
Pseudonocardiales	Pseudonocardiales	7.11402	Order average	Vetrosky 2013	3.90909	Order average	Vetrosky 2013				Pos
PVC group	PVC group	1.59807	Group average	Vetrosky 2013	1.7561	Group average	Vetrosky 2013				Neg
Rahnella	Rahnella	5.55285	Genus average	Vetrosky 2013	7	Genus average	Vetrosky 2013				Neg
Rahnella aquatilis	Rahnella aquatilis	5.55285	Species average	Vetrosky 2013	7	Species average	Vetrosky 2013				Neg
Rahnella sp. WMR121	Rahnella	5.55285	Genus average	Vetrosky 2013	7	Genus average	Vetrosky 2013				Neg
Raoultella	Raoultella	5.67772	NCBI genus average	NCBI	8	NCBI genus average	NCBI				Neg
Raoultella ornithinolytica	Raoultella ornithinolytica	5.66524	NCBI species average	NCBI	8	NCBI species average	NCBI	Raoultella ornithinolytica B6	Raoultella ornithinolytica	Raoultella ornithinolytica	Neg
Raoultella ornithinolytica 10-5246	Raoultella ornithinolytica	5.66524	NCBI species average	NCBI	8	NCBI species average	NCBI	Raoultella ornithinolytica B6	Raoultella ornithinolytica	Raoultella ornithinolytica	Neg
Raoultella ornithinolytica 2-156-04_S1_C1	Raoultella ornithinolytica	5.66524	NCBI species average	NCBI	8	NCBI species average	NCBI	Raoultella ornithinolytica B6	Raoultella ornithinolytica	Raoultella ornithinolytica	Neg
Raoultella planticola	Raoultella planticola	5.67772	NCBI genus average	NCBI	8	NCBI genus average	NCBI				Neg
Raoultella planticola ATCC 33531	Raoultella planticola	5.67772	NCBI genus average	NCBI	8	NCBI genus average	NCBI				Neg
Rhizobiaceae	Rhizobiaceae	6.84099	Family average	Vetrosky 2013	3.13333	Family average	Vetrosky 2013				Neg
Rhizobiales	Rhizobiales	4.95875	Order average	Vetrosky 2013	2.73611	Order average	Vetrosky 2013				Neg
Rhodobacteraceae	Rhodobacteraceae	4.34416	Family average	Vetrosky 2013	2.66667	Family average	Vetrosky 2013				Neg
Rhodobacterales	Rhodobacterales	3.86399	Order average	Vetrosky 2013	3.23077	Order average	Vetrosky 2013				Neg
Rhodococcus	Rhodococcus	7.6191	Genus average	Vetrosky 2013	4.25	Genus average	Vetrosky 2013				Pos
Rhodococcus qingshengii	Rhodococcus qingshengii	7.6191	Genus average	Vetrosky 2013	4.25	Genus average	Vetrosky 2013				Pos
Rhodospirillaceae	Rhodospirillaceae	4.80079	Family average	Vetrosky 2013	2.66667	Family average	Vetrosky 2013				Neg
Rhodospirillales	Rhodospirillales	4.29408	Order average	Vetrosky 2013	3.2	Order average	Vetrosky 2013				Neg
Rothia	Rothia	2.2646	Genus average	Vetrosky 2013	3	Genus average	Vetrosky 2013				Pos
Rothia mucilaginosa	Rothia mucilaginosa	2.2646	Species average	Vetrosky 2013	3	Species average	Vetrosky 2013				Pos
Rothia mucilaginosa ATCC 25296	Rothia mucilaginosa	2.2646	Species average	Vetrosky 2013	3	Species average	Vetrosky 2013				Pos
Rothia mucilaginosa DY-18	Rothia mucilaginosa	2.2646	Species average	Vetrosky 2013	3	Species average	Vetrosky 2013				Pos
Ruminiclostridium	Ruminiclostridium	3.8433	Genus average	Vetrosky 2013	4	Genus average	Vetrosky 2013				Pos
Ruminococcaceae	Ruminococcaceae	3.49376	Family average	Vetrosky 2013	3.2	Family average	Vetrosky 2013				Pos
Ruminococcus	Ruminococcus	3.52765	Genus average	Vetrosky 2013	2.5	Genus average	Vetrosky 2013				Pos
Ruminococcus gnavus ATCC 29149	Ruminococcus gnavus	3.52765	Genus average	Vetrosky 2013	2.5	Genus average	Vetrosky 2013				Pos
Ruminococcus sp. FC2018	Ruminococcus	3.52765	Genus average	Vetrosky 2013	2.5	Genus average	Vetrosky 2013				Pos
Ruminococcus torques ATCC 27756	Ruminococcus torques	3.52765	Genus average	Vetrosky 2013	2.5	Genus average	Vetrosky 2013				Pos
Salmonella	Salmonella	4.84726	Genus average	Vetrosky 2013	6.88889	Genus average	Vetrosky 2013				Neg
Salmonella enterica	Salmonella enterica	4.86215	Species average	Vetrosky 2013	6.88462	Species average	Vetrosky 2013				Neg
Salmonella enterica subsp. arizonae	Salmonella enterica	4.86215	Species average	Vetrosky 2013	6.88462	Species average	Vetrosky 2013				Neg
Salmonella enterica subsp. arizonae serovar 62:z4,z23:-	Salmonella enterica	4.86215	Species average	Vetrosky 2013	6.88462	Species average	Vetrosky 2013				Neg
Salmonella enterica subsp. enterica	Salmonella enterica	4.86215	Species average	Vetrosky 2013	6.88462	Species average	Vetrosky 2013				Neg
Salmonella enterica subsp. enterica serovar Agona	Salmonella enterica	4.86215	Species average	Vetrosky 2013	6.88462	Species average	Vetrosky 2013				Neg
Salmonella enterica subsp. enterica serovar Agona str. 34.H.09	Salmonella enterica	4.86215	Species average	Vetrosky 2013	6.88462	Species average	Vetrosky 2013				Neg
Salmonella enterica subsp. enterica serovar Bovismorbificans	Salmonella enterica	4.86215	Species average	Vetrosky 2013	6.88462	Species average	Vetrosky 2013				Neg
Salmonella enterica subsp. enterica serovar Cerro	Salmonella enterica	4.86215	Species average	Vetrosky 2013	6.88462	Species average	Vetrosky 2013				Neg
Salmonella enterica subsp. enterica serovar Choleraesuis	Salmonella enterica	4.86215	Species average	Vetrosky 2013	6.88462	Species average	Vetrosky 2013				Neg
Salmonella enterica subsp. enterica serovar Choleraesuis str. SC-B67	Salmonella enterica	4.86215	Species average	Vetrosky 2013	6.88462	Species average	Vetrosky 2013				Neg
Salmonella enterica subsp. enterica serovar Cubana	Salmonella enterica	4.86215	Species average	Vetrosky 2013	6.88462	Species average	Vetrosky 2013				Neg
Salmonella enterica subsp. enterica serovar Cubana str. 76814	Salmonella enterica	4.86215	Species average	Vetrosky 2013	6.88462	Species average	Vetrosky 2013				Neg
Salmonella enterica subsp. enterica serovar Cubana str. CFSAN002050	Salmonella enterica	4.86215	Species average	Vetrosky 2013	6.88462	Species average	Vetrosky 2013				Neg
Salmonella enterica subsp. enterica serovar Enteritidis	Salmonella enterica	4.86215	Species average	Vetrosky 2013	6.88462	Species average	Vetrosky 2013				Neg
Salmonella enterica subsp. enterica serovar Heidelberg	Salmonella enterica	4.86215	Species average	Vetrosky 2013	6.88462	Species average	Vetrosky 2013				Neg
Salmonella enterica subsp. enterica serovar Mississippi	Salmonella enterica	4.86215	Species average	Vetrosky 2013	6.88462	Species average	Vetrosky 2013				Neg
Salmonella enterica subsp. enterica serovar Mississippi str. A4-633	Salmonella enterica	4.86215	Species average	Vetrosky 2013	6.88462	Species average	Vetrosky 2013				Neg
Salmonella enterica subsp. enterica serovar Montevideo	Salmonella enterica	4.86215	Species average	Vetrosky 2013	6.88462	Species average	Vetrosky 2013				Neg
Salmonella enterica subsp. enterica serovar Montevideo str. 4441 H	Salmonella enterica	4.86215	Species average	Vetrosky 2013	6.88462	Species average	Vetrosky 2013				Neg
Salmonella enterica subsp. enterica serovar Montevideo str. S5-403	Salmonella enterica	4.86215	Species average	Vetrosky 2013	6.88462	Species average	Vetrosky 2013				Neg
Salmonella enterica subsp. enterica serovar Newport	Salmonella enterica	4.86215	Species average	Vetrosky 2013	6.88462	Species average	Vetrosky 2013				Neg
Salmonella enterica subsp. enterica serovar Paratyphi A	Salmonella enterica	4.86215	Species average	Vetrosky 2013	6.88462	Species average	Vetrosky 2013				Neg
Salmonella enterica subsp. enterica serovar Paratyphi A str. ATCC 9150	Salmonella enterica	4.86215	Species average	Vetrosky 2013	6.88462	Species average	Vetrosky 2013				Neg
Salmonella enterica subsp. enterica serovar Paratyphi B	Salmonella enterica	4.86215	Species average	Vetrosky 2013	6.88462	Species average	Vetrosky 2013				Neg
Salmonella enterica subsp. enterica serovar Paratyphi B str. SPB7	Salmonella enterica	4.86215	Species average	Vetrosky 2013	6.88462	Species average	Vetrosky 2013				Neg
Salmonella enterica subsp. enterica serovar Senftenberg	Salmonella enterica	4.86215	Species average	Vetrosky 2013	6.88462	Species average	Vetrosky 2013				Neg
Salmonella enterica subsp. enterica serovar Typhi	Salmonella enterica	4.86215	Species average	Vetrosky 2013	6.88462	Species average	Vetrosky 2013				Neg
Salmonella enterica subsp. enterica serovar Typhimurium	Salmonella enterica	4.86215	Species average	Vetrosky 2013	6.88462	Species average	Vetrosky 2013				Neg
Salmonella enterica subsp. enterica serovar Typhimurium str. DT104	Salmonella enterica	4.86215	Species average	Vetrosky 2013	6.88462	Species average	Vetrosky 2013				Neg
Salmonella enterica subsp. houtenae	Salmonella enterica	4.86215	Species average	Vetrosky 2013	6.88462	Species average	Vetrosky 2013				Neg
Salmonella enterica subsp. indica serovar 6,14,25:z10:1,(2),7 str. 1121	Salmonella enterica	4.86215	Species average	Vetrosky 2013	6.88462	Species average	Vetrosky 2013				Neg
Sanguibacter keddieii	Sanguibacter keddieii	4.25341	Species average	Vetrosky 2013	4	Species average	Vetrosky 2013				Pos
Scardovia inopinata	Scardovia inopinata	1.80093	NCBI species average	NCBI	2	NCBI genome	NCBI	Scardovia inopinata JCM 12537			Pos
Scardovia inopinata F0304	Scardovia inopinata	1.80093	NCBI species average	NCBI	2	NCBI genome	NCBI	Scardovia inopinata JCM 12537			Pos
Selenomonadaceae	Selenomonadaceae	3.10015	Order average (Selenomonadales)	Vetrosky 2013, NCBI	5.4	Order average (Selenomonadales)	Vetrosky 2013, NCBI				Neg
Selenomonadales	Selenomonadales	3.10015	Order average	Vetrosky 2013, NCBI	5.4	Order average	Vetrosky 2013, NCBI				Neg
Selenomonas	Selenomonas	3.10015	Genus average	Vetrosky 2013, NCBI	5.5	Genus average	Vetrosky 2013, NCBI				Neg
Selenomonas sputigena	Selenomonas sputigena	2.56391	NCBI species average	NCBI	4	NCBI genome	NCBI	Selenomonas sputigena ATCC 35185			Neg
Serratia	Serratia	5.59412	Genus average	Vetrosky 2013, NCBI	7.14286	Genus average	Vetrosky 2013, NCBI				Neg
Serratia fonticola	Serratia fonticola	5.92464	NCBI species average	NCBI	7.5	NCBI species average	NCBI	Serratia fonticola	Serratia fonticola		Neg
Serratia liquefaciens	Serratia liquefaciens	5.28366	NCBI species average	NCBI	7	NCBI species average	NCBI	Serratia liquefaciens ATCC 27592	Serratia liquefaciens	Serratia liquefaciens	Neg
Serratia liquefaciens ATCC 27592	Serratia liquefaciens	5.28366	NCBI species average	NCBI	7	NCBI species average	NCBI	Serratia liquefaciens ATCC 27592	Serratia liquefaciens	Serratia liquefaciens	Neg
Serratia liquefaciens FK01	Serratia liquefaciens	5.28366	NCBI species average	NCBI	7	NCBI species average	NCBI	Serratia liquefaciens ATCC 27592	Serratia liquefaciens	Serratia liquefaciens	Neg
Serratia marcescens	Serratia marcescens	5.16774	NCBI species average	NCBI	7	NCBI species average	NCBI	Serratia marcescens subsp. marcescens Db11	Serratia marcescens FGI94	Serratia marcescens WW4	Neg
Serratia marcescens BIDMC 44	Serratia marcescens	5.16774	NCBI species average	NCBI	7	NCBI species average	NCBI	Serratia marcescens subsp. marcescens Db11	Serratia marcescens FGI94	Serratia marcescens WW4	Neg
Serratia marcescens BIDMC 80	Serratia marcescens	5.16774	NCBI species average	NCBI	7	NCBI species average	NCBI	Serratia marcescens subsp. marcescens Db11	Serratia marcescens FGI94	Serratia marcescens WW4	Neg
Serratia marcescens SM39	Serratia marcescens	5.16774	NCBI species average	NCBI	7	NCBI species average	NCBI	Serratia marcescens subsp. marcescens Db11	Serratia marcescens FGI94	Serratia marcescens WW4	Neg
Serratia marcescens subsp. marcescens	Serratia marcescens	5.16774	NCBI species average	NCBI	7	NCBI species average	NCBI	Serratia marcescens subsp. marcescens Db11	Serratia marcescens FGI94	Serratia marcescens WW4	Neg
Serratia marcescens subsp. marcescens ATCC 13880	Serratia marcescens	5.16774	NCBI species average	NCBI	7	NCBI species average	NCBI	Serratia marcescens subsp. marcescens Db11	Serratia marcescens FGI94	Serratia marcescens WW4	Neg
Serratia marcescens VGH107	Serratia marcescens	5.16774	NCBI species average	NCBI	7	NCBI species average	NCBI	Serratia marcescens subsp. marcescens Db11	Serratia marcescens FGI94	Serratia marcescens WW4	Neg
Serratia odorifera	Serratia odorifera	5.59412	Genus average	Vetrosky 2013, NCBI	7.14286	Genus average	Vetrosky 2013, NCBI				Neg
Serratia odorifera DSM 4582	Serratia odorifera	5.59412	Genus average	Vetrosky 2013, NCBI	7.14286	Genus average	Vetrosky 2013, NCBI				Neg
Serratia plymuthica	Serratia plymuthica	5.44288	Species average	Vetrosky 2013	7	Species average	Vetrosky 2013				Neg
Serratia plymuthica 4Rx13	Serratia plymuthica	5.44288	Species average	Vetrosky 2013	7	Species average	Vetrosky 2013				Neg
Serratia plymuthica A30	Serratia plymuthica	5.44288	Species average	Vetrosky 2013	7	Species average	Vetrosky 2013				Neg
Serratia proteamaculans	Serratia proteamaculans	5.49565	Species average	Vetrosky 2013	7	Species average	Vetrosky 2013				Neg
Serratia proteamaculans 568	Serratia proteamaculans	5.49565	Species average	Vetrosky 2013	7	Species average	Vetrosky 2013				Neg
Serratia symbiotica	Serratia symbiotica	1.76276	Species average	Vetrosky 2013	1	Species average	Vetrosky 2013				Neg
Shigella	Shigella	4.78238	Genus average	Vetrosky 2013	6.9	Genus average	Vetrosky 2013				Neg
Shigella boydii	Shigella boydii	4.76059	Species average	Vetrosky 2013	7	Species average	Vetrosky 2013				Neg
Shigella boydii 5216-82	Shigella boydii	4.76059	Species average	Vetrosky 2013	7	Species average	Vetrosky 2013				Neg
Shigella dysenteriae	Shigella dysenteriae	4.56091	Species average	Vetrosky 2013	7	Species average	Vetrosky 2013				Neg
Shigella dysenteriae 1617	Shigella dysenteriae	4.56091	Species average	Vetrosky 2013	7	Species average	Vetrosky 2013				Neg
Shigella dysenteriae WRSd3	Shigella dysenteriae	4.56091	Species average	Vetrosky 2013	7	Species average	Vetrosky 2013				Neg
Shigella dysenteriae WRSd5	Shigella dysenteriae	4.56091	Species average	Vetrosky 2013	7	Species average	Vetrosky 2013				Neg
Shigella flexneri	Shigella flexneri	4.69318	Species average	Vetrosky 2013	6.8	Species average	Vetrosky 2013				Neg
Shigella flexneri 1235-66	Shigella flexneri	4.69318	Species average	Vetrosky 2013	6.8	Species average	Vetrosky 2013				Neg
Shigella flexneri 2002017	Shigella flexneri	4.69318	Species average	Vetrosky 2013	6.8	Species average	Vetrosky 2013				Neg
Shigella flexneri 2a	Shigella flexneri	4.69318	Species average	Vetrosky 2013	6.8	Species average	Vetrosky 2013				Neg
Shigella flexneri 2a str. 2457T	Shigella flexneri	4.69318	Species average	Vetrosky 2013	6.8	Species average	Vetrosky 2013				Neg
Shigella flexneri 4343-70	Shigella flexneri	4.69318	Species average	Vetrosky 2013	6.8	Species average	Vetrosky 2013				Neg
Shigella flexneri 5	Shigella flexneri	4.69318	Species average	Vetrosky 2013	6.8	Species average	Vetrosky 2013				Neg
Shigella flexneri 5 str. 8401	Shigella flexneri	4.69318	Species average	Vetrosky 2013	6.8	Species average	Vetrosky 2013				Neg
Shigella flexneri K-272	Shigella flexneri	4.69318	Species average	Vetrosky 2013	6.8	Species average	Vetrosky 2013				Neg
Shigella flexneri K-315	Shigella flexneri	4.69318	Species average	Vetrosky 2013	6.8	Species average	Vetrosky 2013				Neg
Shigella sonnei	Shigella sonnei	5.13789	Species average	Vetrosky 2013	7	Species average	Vetrosky 2013				Neg
Shigella sp. SF-2015	Shigella	4.78238	Genus average	Vetrosky 2013	6.9	Genus average	Vetrosky 2013				Neg
Shuttleworthia sp. MSX8B	Shuttleworthia	3.9985	Family average (Lachnospiraceae)	Vetrosky 2013	5	Family average (Lachnospiraceae)	Vetrosky 2013				Pos
Sodalis praecaptivus	Sodalis praecaptivus	4.29251	Genus average	Vetrosky 2013	7	Genus average	Vetrosky 2013				Neg
Solobacterium moorei	Solobacterium moorei	3.10922	Phylum average (Firmicutes)	Vetrosky 2013	6.3519	Phylum average (Firmicutes)	Vetrosky 2013				Pos
Sphingomonadaceae	Sphingomonadaceae	3.44501	Family average	Vetrosky 2013	2.7	Family average	Vetrosky 2013				Neg
Sphingomonadales	Sphingomonadales	3.40575	Order average	Vetrosky 2013	3	Order average	Vetrosky 2013				Neg
Sphingomonas	Sphingomonas	4.75211	NCBI genus average	NCBI	2	NCBI genus average	NCBI	Sphingobium japonicum UT26S	Sphingomonas taxi	Sphingomonas hengshuiensis	Neg
Sphingomonas astaxanthinifaciens	Sphingomonas astaxanthinifaciens	4.75211	NCBI genus average	NCBI	2	NCBI genus average	NCBI	Sphingobium japonicum UT26S	Sphingomonas taxi	Sphingomonas hengshuiensis	Neg
Staphylococcaceae	Staphylococcaceae	2.77906	Family average	Vetrosky 2013	5.225	Family average	Vetrosky 2013				Pos
Staphylococcus	Staphylococcus	2.7934	Genus average	Vetrosky 2013	5.25641	Genus average	Vetrosky 2013				Pos
Staphylococcus argenteus	Staphylococcus argenteus	2.79488	NCBI species average	NCBI	5	NCBI genome	NCBI	Staphylococcus argenteus			Pos
Staphylococcus aureus	Staphylococcus aureus	2.84828	Species average	Vetrosky 2013	5.23333	Species average	Vetrosky 2013				Pos
Staphylococcus aureus 08BA02176	Staphylococcus aureus	2.84828	Species average	Vetrosky 2013	5.23333	Species average	Vetrosky 2013				Pos
Staphylococcus aureus 1111100370	Staphylococcus aureus	2.84828	Species average	Vetrosky 2013	5.23333	Species average	Vetrosky 2013				Pos
Staphylococcus aureus 880	Staphylococcus aureus	2.84828	Species average	Vetrosky 2013	5.23333	Species average	Vetrosky 2013				Pos
Staphylococcus aureus A8819	Staphylococcus aureus	2.84828	Species average	Vetrosky 2013	5.23333	Species average	Vetrosky 2013				Pos
Staphylococcus aureus A9635	Staphylococcus aureus	2.84828	Species average	Vetrosky 2013	5.23333	Species average	Vetrosky 2013				Pos
Staphylococcus aureus A9754	Staphylococcus aureus	2.84828	Species average	Vetrosky 2013	5.23333	Species average	Vetrosky 2013				Pos
Staphylococcus aureus A9763	Staphylococcus aureus	2.84828	Species average	Vetrosky 2013	5.23333	Species average	Vetrosky 2013				Pos
Staphylococcus aureus A9765	Staphylococcus aureus	2.84828	Species average	Vetrosky 2013	5.23333	Species average	Vetrosky 2013				Pos
Staphylococcus aureus M0082	Staphylococcus aureus	2.84828	Species average	Vetrosky 2013	5.23333	Species average	Vetrosky 2013				Pos
Staphylococcus aureus M0193	Staphylococcus aureus	2.84828	Species average	Vetrosky 2013	5.23333	Species average	Vetrosky 2013				Pos
Staphylococcus aureus M1518	Staphylococcus aureus	2.84828	Species average	Vetrosky 2013	5.23333	Species average	Vetrosky 2013				Pos
Staphylococcus aureus M59257	Staphylococcus aureus	2.84828	Species average	Vetrosky 2013	5.23333	Species average	Vetrosky 2013				Pos
Staphylococcus aureus M70590	Staphylococcus aureus	2.84828	Species average	Vetrosky 2013	5.23333	Species average	Vetrosky 2013				Pos
Staphylococcus aureus MUF168	Staphylococcus aureus	2.84828	Species average	Vetrosky 2013	5.23333	Species average	Vetrosky 2013				Pos
Staphylococcus aureus MUF256	Staphylococcus aureus	2.84828	Species average	Vetrosky 2013	5.23333	Species average	Vetrosky 2013				Pos
Staphylococcus aureus MUM270	Staphylococcus aureus	2.84828	Species average	Vetrosky 2013	5.23333	Species average	Vetrosky 2013				Pos
Staphylococcus aureus O11	Staphylococcus aureus	2.84828	Species average	Vetrosky 2013	5.23333	Species average	Vetrosky 2013				Pos
Staphylococcus aureus O46	Staphylococcus aureus	2.84828	Species average	Vetrosky 2013	5.23333	Species average	Vetrosky 2013				Pos
Staphylococcus aureus RF122	Staphylococcus aureus	2.84828	Species average	Vetrosky 2013	5.23333	Species average	Vetrosky 2013				Pos
Staphylococcus aureus subsp. anaerobius	Staphylococcus aureus	2.84828	Species average	Vetrosky 2013	5.23333	Species average	Vetrosky 2013				Pos
Staphylococcus aureus subsp. aureus	Staphylococcus aureus	2.84828	Species average	Vetrosky 2013	5.23333	Species average	Vetrosky 2013				Pos
Staphylococcus aureus subsp. aureus 122051	Staphylococcus aureus	2.84828	Species average	Vetrosky 2013	5.23333	Species average	Vetrosky 2013				Pos
Staphylococcus aureus subsp. aureus 21194	Staphylococcus aureus	2.84828	Species average	Vetrosky 2013	5.23333	Species average	Vetrosky 2013				Pos
Staphylococcus aureus subsp. aureus 21196	Staphylococcus aureus	2.84828	Species average	Vetrosky 2013	5.23333	Species average	Vetrosky 2013				Pos
Staphylococcus aureus subsp. aureus 21269	Staphylococcus aureus	2.84828	Species average	Vetrosky 2013	5.23333	Species average	Vetrosky 2013				Pos
Staphylococcus aureus subsp. aureus 21311	Staphylococcus aureus	2.84828	Species average	Vetrosky 2013	5.23333	Species average	Vetrosky 2013				Pos
Staphylococcus aureus subsp. aureus 21318	Staphylococcus aureus	2.84828	Species average	Vetrosky 2013	5.23333	Species average	Vetrosky 2013				Pos
Staphylococcus aureus subsp. aureus 21337	Staphylococcus aureus	2.84828	Species average	Vetrosky 2013	5.23333	Species average	Vetrosky 2013				Pos
Staphylococcus aureus subsp. aureus 58-424	Staphylococcus aureus	2.84828	Species average	Vetrosky 2013	5.23333	Species average	Vetrosky 2013				Pos
Staphylococcus aureus subsp. aureus 68-397	Staphylococcus aureus	2.84828	Species average	Vetrosky 2013	5.23333	Species average	Vetrosky 2013				Pos
Staphylococcus aureus subsp. aureus ATCC 51811	Staphylococcus aureus	2.84828	Species average	Vetrosky 2013	5.23333	Species average	Vetrosky 2013				Pos
Staphylococcus aureus subsp. aureus ATCC BAA-39	Staphylococcus aureus	2.84828	Species average	Vetrosky 2013	5.23333	Species average	Vetrosky 2013				Pos
Staphylococcus aureus subsp. aureus CIG1114	Staphylococcus aureus	2.84828	Species average	Vetrosky 2013	5.23333	Species average	Vetrosky 2013				Pos
Staphylococcus aureus subsp. aureus CIG1750	Staphylococcus aureus	2.84828	Species average	Vetrosky 2013	5.23333	Species average	Vetrosky 2013				Pos
Staphylococcus aureus subsp. aureus CIG290	Staphylococcus aureus	2.84828	Species average	Vetrosky 2013	5.23333	Species average	Vetrosky 2013				Pos
Staphylococcus aureus subsp. aureus CIGC341D	Staphylococcus aureus	2.84828	Species average	Vetrosky 2013	5.23333	Species average	Vetrosky 2013				Pos
Staphylococcus aureus subsp. aureus CM05	Staphylococcus aureus	2.84828	Species average	Vetrosky 2013	5.23333	Species average	Vetrosky 2013				Pos
Staphylococcus aureus subsp. aureus CN1	Staphylococcus aureus	2.84828	Species average	Vetrosky 2013	5.23333	Species average	Vetrosky 2013				Pos
Staphylococcus aureus subsp. aureus CO-85	Staphylococcus aureus	2.84828	Species average	Vetrosky 2013	5.23333	Species average	Vetrosky 2013				Pos
Staphylococcus aureus subsp. aureus CO-86	Staphylococcus aureus	2.84828	Species average	Vetrosky 2013	5.23333	Species average	Vetrosky 2013				Pos
Staphylococcus aureus subsp. aureus CO-99	Staphylococcus aureus	2.84828	Species average	Vetrosky 2013	5.23333	Species average	Vetrosky 2013				Pos
Staphylococcus aureus subsp. aureus COL	Staphylococcus aureus	2.84828	Species average	Vetrosky 2013	5.23333	Species average	Vetrosky 2013				Pos
Staphylococcus aureus subsp. aureus D139	Staphylococcus aureus	2.84828	Species average	Vetrosky 2013	5.23333	Species average	Vetrosky 2013				Pos
Staphylococcus aureus subsp. aureus DR10	Staphylococcus aureus	2.84828	Species average	Vetrosky 2013	5.23333	Species average	Vetrosky 2013				Pos
Staphylococcus aureus subsp. aureus E1410	Staphylococcus aureus	2.84828	Species average	Vetrosky 2013	5.23333	Species average	Vetrosky 2013				Pos
Staphylococcus aureus subsp. aureus ED133	Staphylococcus aureus	2.84828	Species average	Vetrosky 2013	5.23333	Species average	Vetrosky 2013				Pos
Staphylococcus aureus subsp. aureus ED98	Staphylococcus aureus	2.84828	Species average	Vetrosky 2013	5.23333	Species average	Vetrosky 2013				Pos
Staphylococcus aureus subsp. aureus EMRSA16	Staphylococcus aureus	2.84828	Species average	Vetrosky 2013	5.23333	Species average	Vetrosky 2013				Pos
Staphylococcus aureus subsp. aureus H19	Staphylococcus aureus	2.84828	Species average	Vetrosky 2013	5.23333	Species average	Vetrosky 2013				Pos
Staphylococcus aureus subsp. aureus IS-125	Staphylococcus aureus	2.84828	Species average	Vetrosky 2013	5.23333	Species average	Vetrosky 2013				Pos
Staphylococcus aureus subsp. aureus IS-157	Staphylococcus aureus	2.84828	Species average	Vetrosky 2013	5.23333	Species average	Vetrosky 2013				Pos
Staphylococcus aureus subsp. aureus IS-160	Staphylococcus aureus	2.84828	Species average	Vetrosky 2013	5.23333	Species average	Vetrosky 2013				Pos
Staphylococcus aureus subsp. aureus IS-189	Staphylococcus aureus	2.84828	Species average	Vetrosky 2013	5.23333	Species average	Vetrosky 2013				Pos
Staphylococcus aureus subsp. aureus IS-24	Staphylococcus aureus	2.84828	Species average	Vetrosky 2013	5.23333	Species average	Vetrosky 2013				Pos
Staphylococcus aureus subsp. aureus IS-55	Staphylococcus aureus	2.84828	Species average	Vetrosky 2013	5.23333	Species average	Vetrosky 2013				Pos
Staphylococcus aureus subsp. aureus IS-88	Staphylococcus aureus	2.84828	Species average	Vetrosky 2013	5.23333	Species average	Vetrosky 2013				Pos
Staphylococcus aureus subsp. aureus JH9	Staphylococcus aureus	2.84828	Species average	Vetrosky 2013	5.23333	Species average	Vetrosky 2013				Pos
Staphylococcus aureus subsp. aureus JKD6159	Staphylococcus aureus	2.84828	Species average	Vetrosky 2013	5.23333	Species average	Vetrosky 2013				Pos
Staphylococcus aureus subsp. aureus M809	Staphylococcus aureus	2.84828	Species average	Vetrosky 2013	5.23333	Species average	Vetrosky 2013				Pos
Staphylococcus aureus subsp. aureus MN8	Staphylococcus aureus	2.84828	Species average	Vetrosky 2013	5.23333	Species average	Vetrosky 2013				Pos
Staphylococcus aureus subsp. aureus MRSA_S4	Staphylococcus aureus	2.84828	Species average	Vetrosky 2013	5.23333	Species average	Vetrosky 2013				Pos
Staphylococcus aureus subsp. aureus MRSA131	Staphylococcus aureus	2.84828	Species average	Vetrosky 2013	5.23333	Species average	Vetrosky 2013				Pos
Staphylococcus aureus subsp. aureus MRSA252	Staphylococcus aureus	2.84828	Species average	Vetrosky 2013	5.23333	Species average	Vetrosky 2013				Pos
Staphylococcus aureus subsp. aureus Mu50	Staphylococcus aureus	2.84828	Species average	Vetrosky 2013	5.23333	Species average	Vetrosky 2013				Pos
Staphylococcus aureus subsp. aureus MW2	Staphylococcus aureus	2.84828	Species average	Vetrosky 2013	5.23333	Species average	Vetrosky 2013				Pos
Staphylococcus aureus subsp. aureus N315	Staphylococcus aureus	2.84828	Species average	Vetrosky 2013	5.23333	Species average	Vetrosky 2013				Pos
Staphylococcus aureus subsp. aureus NCTC 8325	Staphylococcus aureus	2.84828	Species average	Vetrosky 2013	5.23333	Species average	Vetrosky 2013				Pos
Staphylococcus aureus subsp. aureus RN4220	Staphylococcus aureus	2.84828	Species average	Vetrosky 2013	5.23333	Species average	Vetrosky 2013				Pos
Staphylococcus aureus subsp. aureus SK1585	Staphylococcus aureus	2.84828	Species average	Vetrosky 2013	5.23333	Species average	Vetrosky 2013				Pos
Staphylococcus aureus subsp. aureus ST 1413	Staphylococcus aureus	2.84828	Species average	Vetrosky 2013	5.23333	Species average	Vetrosky 2013				Pos
Staphylococcus aureus subsp. aureus ST2249	Staphylococcus aureus	2.84828	Species average	Vetrosky 2013	5.23333	Species average	Vetrosky 2013				Pos
Staphylococcus aureus subsp. aureus ST228	Staphylococcus aureus	2.84828	Species average	Vetrosky 2013	5.23333	Species average	Vetrosky 2013				Pos
Staphylococcus aureus subsp. aureus ST398	Staphylococcus aureus	2.84828	Species average	Vetrosky 2013	5.23333	Species average	Vetrosky 2013				Pos
Staphylococcus aureus subsp. aureus ST72	Staphylococcus aureus	2.84828	Species average	Vetrosky 2013	5.23333	Species average	Vetrosky 2013				Pos
Staphylococcus aureus subsp. aureus str. JKD6008	Staphylococcus aureus	2.84828	Species average	Vetrosky 2013	5.23333	Species average	Vetrosky 2013				Pos
Staphylococcus aureus subsp. aureus str. Newbould 305	Staphylococcus aureus	2.84828	Species average	Vetrosky 2013	5.23333	Species average	Vetrosky 2013				Pos
Staphylococcus aureus subsp. aureus str. Newman	Staphylococcus aureus	2.84828	Species average	Vetrosky 2013	5.23333	Species average	Vetrosky 2013				Pos
Staphylococcus aureus subsp. aureus TCH130	Staphylococcus aureus	2.84828	Species average	Vetrosky 2013	5.23333	Species average	Vetrosky 2013				Pos
Staphylococcus aureus subsp. aureus TW20	Staphylococcus aureus	2.84828	Species average	Vetrosky 2013	5.23333	Species average	Vetrosky 2013				Pos
Staphylococcus aureus subsp. aureus USA300	Staphylococcus aureus	2.84828	Species average	Vetrosky 2013	5.23333	Species average	Vetrosky 2013				Pos
Staphylococcus aureus subsp. aureus USA300_TCH1516	Staphylococcus aureus	2.84828	Species average	Vetrosky 2013	5.23333	Species average	Vetrosky 2013				Pos
Staphylococcus aureus subsp. aureus USA300_TCH959	Staphylococcus aureus	2.84828	Species average	Vetrosky 2013	5.23333	Species average	Vetrosky 2013				Pos
Staphylococcus aureus subsp. aureus VRS2	Staphylococcus aureus	2.84828	Species average	Vetrosky 2013	5.23333	Species average	Vetrosky 2013				Pos
Staphylococcus aureus subsp. aureus VRS3a	Staphylococcus aureus	2.84828	Species average	Vetrosky 2013	5.23333	Species average	Vetrosky 2013				Pos
Staphylococcus aureus subsp. aureus VRS4	Staphylococcus aureus	2.84828	Species average	Vetrosky 2013	5.23333	Species average	Vetrosky 2013				Pos
Staphylococcus aureus subsp. aureus VRS5	Staphylococcus aureus	2.84828	Species average	Vetrosky 2013	5.23333	Species average	Vetrosky 2013				Pos
Staphylococcus aureus subsp. aureus VRS6	Staphylococcus aureus	2.84828	Species average	Vetrosky 2013	5.23333	Species average	Vetrosky 2013				Pos
Staphylococcus aureus subsp. aureus VRS8	Staphylococcus aureus	2.84828	Species average	Vetrosky 2013	5.23333	Species average	Vetrosky 2013				Pos
Staphylococcus aureus subsp. aureus WW2703/97	Staphylococcus aureus	2.84828	Species average	Vetrosky 2013	5.23333	Species average	Vetrosky 2013				Pos
Staphylococcus aureus T54294	Staphylococcus aureus	2.84828	Species average	Vetrosky 2013	5.23333	Species average	Vetrosky 2013				Pos
Staphylococcus aureus VET1495S	Staphylococcus aureus	2.84828	Species average	Vetrosky 2013	5.23333	Species average	Vetrosky 2013				Pos
Staphylococcus aureus W85432	Staphylococcus aureus	2.84828	Species average	Vetrosky 2013	5.23333	Species average	Vetrosky 2013				Pos
Staphylococcus capitis	Staphylococcus capitis	2.84828	Species average	Vetrosky 2013	5.23333	Species average	Vetrosky 2013				Pos
Staphylococcus capitis CR01	Staphylococcus capitis	2.84828	Species average	Vetrosky 2013	5.23333	Species average	Vetrosky 2013				Pos
Staphylococcus capitis subsp. capitis	Staphylococcus capitis	2.84828	Species average	Vetrosky 2013	5.23333	Species average	Vetrosky 2013				Pos
Staphylococcus caprae	Staphylococcus caprae	2.84828	Species average	Vetrosky 2013	5.23333	Species average	Vetrosky 2013				Pos
Staphylococcus caprae M23864:W1	Staphylococcus caprae	2.84828	Species average	Vetrosky 2013	5.23333	Species average	Vetrosky 2013				Pos
Staphylococcus epidermidis	Staphylococcus epidermidis	2.60423	Species average	Vetrosky 2013	5.5	Species average	Vetrosky 2013				Pos
Staphylococcus epidermidis 14.1.R1.SE	Staphylococcus epidermidis	2.60423	Species average	Vetrosky 2013	5.5	Species average	Vetrosky 2013				Pos
Staphylococcus epidermidis 36-1	Staphylococcus epidermidis	2.60423	Species average	Vetrosky 2013	5.5	Species average	Vetrosky 2013				Pos
Staphylococcus epidermidis 41tr	Staphylococcus epidermidis	2.60423	Species average	Vetrosky 2013	5.5	Species average	Vetrosky 2013				Pos
Staphylococcus epidermidis 528m	Staphylococcus epidermidis	2.60423	Species average	Vetrosky 2013	5.5	Species average	Vetrosky 2013				Pos
Staphylococcus epidermidis ATCC 12228	Staphylococcus epidermidis	2.60423	Species average	Vetrosky 2013	5.5	Species average	Vetrosky 2013				Pos
Staphylococcus epidermidis BCM-HMP0060	Staphylococcus epidermidis	2.60423	Species average	Vetrosky 2013	5.5	Species average	Vetrosky 2013				Pos
Staphylococcus epidermidis BVS058A4	Staphylococcus epidermidis	2.60423	Species average	Vetrosky 2013	5.5	Species average	Vetrosky 2013				Pos
Staphylococcus epidermidis CIM28	Staphylococcus epidermidis	2.60423	Species average	Vetrosky 2013	5.5	Species average	Vetrosky 2013				Pos
Staphylococcus epidermidis E13A	Staphylococcus epidermidis	2.60423	Species average	Vetrosky 2013	5.5	Species average	Vetrosky 2013				Pos
Staphylococcus epidermidis FRI909	Staphylococcus epidermidis	2.60423	Species average	Vetrosky 2013	5.5	Species average	Vetrosky 2013				Pos
Staphylococcus epidermidis IS-250	Staphylococcus epidermidis	2.60423	Species average	Vetrosky 2013	5.5	Species average	Vetrosky 2013				Pos
Staphylococcus epidermidis IS-K	Staphylococcus epidermidis	2.60423	Species average	Vetrosky 2013	5.5	Species average	Vetrosky 2013				Pos
Staphylococcus epidermidis M23864:W2(grey)	Staphylococcus epidermidis	2.60423	Species average	Vetrosky 2013	5.5	Species average	Vetrosky 2013				Pos
Staphylococcus epidermidis MC16	Staphylococcus epidermidis	2.60423	Species average	Vetrosky 2013	5.5	Species average	Vetrosky 2013				Pos
Staphylococcus epidermidis MC28	Staphylococcus epidermidis	2.60423	Species average	Vetrosky 2013	5.5	Species average	Vetrosky 2013				Pos
Staphylococcus epidermidis NIH04008	Staphylococcus epidermidis	2.60423	Species average	Vetrosky 2013	5.5	Species average	Vetrosky 2013				Pos
Staphylococcus epidermidis NIH05001	Staphylococcus epidermidis	2.60423	Species average	Vetrosky 2013	5.5	Species average	Vetrosky 2013				Pos
Staphylococcus epidermidis NIH05003	Staphylococcus epidermidis	2.60423	Species average	Vetrosky 2013	5.5	Species average	Vetrosky 2013				Pos
Staphylococcus epidermidis NIH051475	Staphylococcus epidermidis	2.60423	Species average	Vetrosky 2013	5.5	Species average	Vetrosky 2013				Pos
Staphylococcus epidermidis NIHLM001	Staphylococcus epidermidis	2.60423	Species average	Vetrosky 2013	5.5	Species average	Vetrosky 2013				Pos
Staphylococcus epidermidis NIHLM018	Staphylococcus epidermidis	2.60423	Species average	Vetrosky 2013	5.5	Species average	Vetrosky 2013				Pos
Staphylococcus epidermidis NIHLM020	Staphylococcus epidermidis	2.60423	Species average	Vetrosky 2013	5.5	Species average	Vetrosky 2013				Pos
Staphylococcus epidermidis NIHLM021	Staphylococcus epidermidis	2.60423	Species average	Vetrosky 2013	5.5	Species average	Vetrosky 2013				Pos
Staphylococcus epidermidis NIHLM031	Staphylococcus epidermidis	2.60423	Species average	Vetrosky 2013	5.5	Species average	Vetrosky 2013				Pos
Staphylococcus epidermidis NIHLM037	Staphylococcus epidermidis	2.60423	Species average	Vetrosky 2013	5.5	Species average	Vetrosky 2013				Pos
Staphylococcus epidermidis NIHLM039	Staphylococcus epidermidis	2.60423	Species average	Vetrosky 2013	5.5	Species average	Vetrosky 2013				Pos
Staphylococcus epidermidis NIHLM040	Staphylococcus epidermidis	2.60423	Species average	Vetrosky 2013	5.5	Species average	Vetrosky 2013				Pos
Staphylococcus epidermidis NIHLM053	Staphylococcus epidermidis	2.60423	Species average	Vetrosky 2013	5.5	Species average	Vetrosky 2013				Pos
Staphylococcus epidermidis NIHLM061	Staphylococcus epidermidis	2.60423	Species average	Vetrosky 2013	5.5	Species average	Vetrosky 2013				Pos
Staphylococcus epidermidis NIHLM070	Staphylococcus epidermidis	2.60423	Species average	Vetrosky 2013	5.5	Species average	Vetrosky 2013				Pos
Staphylococcus epidermidis NIHLM088	Staphylococcus epidermidis	2.60423	Species average	Vetrosky 2013	5.5	Species average	Vetrosky 2013				Pos
Staphylococcus epidermidis NIHLM095	Staphylococcus epidermidis	2.60423	Species average	Vetrosky 2013	5.5	Species average	Vetrosky 2013				Pos
Staphylococcus epidermidis PM221	Staphylococcus epidermidis	2.60423	Species average	Vetrosky 2013	5.5	Species average	Vetrosky 2013				Pos
Staphylococcus epidermidis RP62A	Staphylococcus epidermidis	2.60423	Species average	Vetrosky 2013	5.5	Species average	Vetrosky 2013				Pos
Staphylococcus epidermidis Scl22	Staphylococcus epidermidis	2.60423	Species average	Vetrosky 2013	5.5	Species average	Vetrosky 2013				Pos
Staphylococcus epidermidis Scl31	Staphylococcus epidermidis	2.60423	Species average	Vetrosky 2013	5.5	Species average	Vetrosky 2013				Pos
Staphylococcus epidermidis SK135	Staphylococcus epidermidis	2.60423	Species average	Vetrosky 2013	5.5	Species average	Vetrosky 2013				Pos
Staphylococcus epidermidis VCU014	Staphylococcus epidermidis	2.60423	Species average	Vetrosky 2013	5.5	Species average	Vetrosky 2013				Pos
Staphylococcus epidermidis VCU028	Staphylococcus epidermidis	2.60423	Species average	Vetrosky 2013	5.5	Species average	Vetrosky 2013				Pos
Staphylococcus epidermidis VCU036	Staphylococcus epidermidis	2.60423	Species average	Vetrosky 2013	5.5	Species average	Vetrosky 2013				Pos
Staphylococcus epidermidis VCU037	Staphylococcus epidermidis	2.60423	Species average	Vetrosky 2013	5.5	Species average	Vetrosky 2013				Pos
Staphylococcus epidermidis VCU041	Staphylococcus epidermidis	2.60423	Species average	Vetrosky 2013	5.5	Species average	Vetrosky 2013				Pos
Staphylococcus epidermidis VCU045	Staphylococcus epidermidis	2.60423	Species average	Vetrosky 2013	5.5	Species average	Vetrosky 2013				Pos
Staphylococcus epidermidis VCU050	Staphylococcus epidermidis	2.60423	Species average	Vetrosky 2013	5.5	Species average	Vetrosky 2013				Pos
Staphylococcus epidermidis VCU057	Staphylococcus epidermidis	2.60423	Species average	Vetrosky 2013	5.5	Species average	Vetrosky 2013				Pos
Staphylococcus epidermidis VCU065	Staphylococcus epidermidis	2.60423	Species average	Vetrosky 2013	5.5	Species average	Vetrosky 2013				Pos
Staphylococcus epidermidis VCU071	Staphylococcus epidermidis	2.60423	Species average	Vetrosky 2013	5.5	Species average	Vetrosky 2013				Pos
Staphylococcus epidermidis VCU081	Staphylococcus epidermidis	2.60423	Species average	Vetrosky 2013	5.5	Species average	Vetrosky 2013				Pos
Staphylococcus epidermidis VCU105	Staphylococcus epidermidis	2.60423	Species average	Vetrosky 2013	5.5	Species average	Vetrosky 2013				Pos
Staphylococcus epidermidis VCU109	Staphylococcus epidermidis	2.60423	Species average	Vetrosky 2013	5.5	Species average	Vetrosky 2013				Pos
Staphylococcus epidermidis VCU111	Staphylococcus epidermidis	2.60423	Species average	Vetrosky 2013	5.5	Species average	Vetrosky 2013				Pos
Staphylococcus epidermidis VCU118	Staphylococcus epidermidis	2.60423	Species average	Vetrosky 2013	5.5	Species average	Vetrosky 2013				Pos
Staphylococcus epidermidis VCU120	Staphylococcus epidermidis	2.60423	Species average	Vetrosky 2013	5.5	Species average	Vetrosky 2013				Pos
Staphylococcus epidermidis VCU123	Staphylococcus epidermidis	2.60423	Species average	Vetrosky 2013	5.5	Species average	Vetrosky 2013				Pos
Staphylococcus epidermidis VCU125	Staphylococcus epidermidis	2.60423	Species average	Vetrosky 2013	5.5	Species average	Vetrosky 2013				Pos
Staphylococcus epidermidis VCU126	Staphylococcus epidermidis	2.60423	Species average	Vetrosky 2013	5.5	Species average	Vetrosky 2013				Pos
Staphylococcus epidermidis VCU127	Staphylococcus epidermidis	2.60423	Species average	Vetrosky 2013	5.5	Species average	Vetrosky 2013				Pos
Staphylococcus epidermidis VCU128	Staphylococcus epidermidis	2.60423	Species average	Vetrosky 2013	5.5	Species average	Vetrosky 2013				Pos
Staphylococcus epidermidis VCU129	Staphylococcus epidermidis	2.60423	Species average	Vetrosky 2013	5.5	Species average	Vetrosky 2013				Pos
Staphylococcus epidermidis VCU144	Staphylococcus epidermidis	2.60423	Species average	Vetrosky 2013	5.5	Species average	Vetrosky 2013				Pos
Staphylococcus epidermidis W23144	Staphylococcus epidermidis	2.60423	Species average	Vetrosky 2013	5.5	Species average	Vetrosky 2013				Pos
Staphylococcus haemolyticus	Staphylococcus haemolyticus	2.69786	Species average	Vetrosky 2013	5	Species average	Vetrosky 2013				Pos
Staphylococcus haemolyticus JCSC1435	Staphylococcus haemolyticus	2.69786	Species average	Vetrosky 2013	5	Species average	Vetrosky 2013				Pos
Staphylococcus hominis	Staphylococcus hominis	2.7934	Genus average	Vetrosky 2013	5.25641	Genus average	Vetrosky 2013				Pos
Staphylococcus hominis SK119	Staphylococcus hominis	2.7934	Genus average	Vetrosky 2013	5.25641	Genus average	Vetrosky 2013				Pos
Staphylococcus hominis subsp. hominis	Staphylococcus hominis	2.7934	Genus average	Vetrosky 2013	5.25641	Genus average	Vetrosky 2013				Pos
Staphylococcus hominis subsp. hominis C80	Staphylococcus hominis	2.7934	Genus average	Vetrosky 2013	5.25641	Genus average	Vetrosky 2013				Pos
Staphylococcus lugdunensis	Staphylococcus lugdunensis	2.62713	Species average	Vetrosky 2013	5	Species average	Vetrosky 2013				Pos
Staphylococcus lugdunensis HKU09-01	Staphylococcus lugdunensis	2.62713	Species average	Vetrosky 2013	5	Species average	Vetrosky 2013				Pos
Staphylococcus lugdunensis M23590	Staphylococcus lugdunensis	2.62713	Species average	Vetrosky 2013	5	Species average	Vetrosky 2013				Pos
Staphylococcus lugdunensis VCU139	Staphylococcus lugdunensis	2.62713	Species average	Vetrosky 2013	5	Species average	Vetrosky 2013				Pos
Staphylococcus lugdunensis VCU148	Staphylococcus lugdunensis	2.62713	Species average	Vetrosky 2013	5	Species average	Vetrosky 2013				Pos
Staphylococcus lugdunensis VCU150	Staphylococcus lugdunensis	2.62713	Species average	Vetrosky 2013	5	Species average	Vetrosky 2013				Pos
Staphylococcus sp. DORA_6_22	Staphylococcus	2.7934	Genus average	Vetrosky 2013	5.25641	Genus average	Vetrosky 2013				Pos
Stenotrophomonas	Stenotrophomonas	4.68468	Genus average	Vetrosky 2013	4	Genus average	Vetrosky 2013				Neg
Stenotrophomonas maltophilia	Stenotrophomonas maltophilia	4.68468	Species average	Vetrosky 2013	4	Species average	Vetrosky 2013				Neg
Stenotrophomonas maltophilia K279a	Stenotrophomonas maltophilia	4.68468	Species average	Vetrosky 2013	4	Species average	Vetrosky 2013				Neg
Stenotrophomonas maltophilia SKK35	Stenotrophomonas maltophilia	4.68468	Species average	Vetrosky 2013	4	Species average	Vetrosky 2013				Neg
Streptococcaceae	Streptococcaceae	2.095	Family average	Vetrosky 2013	4.89583	Family average	Vetrosky 2013				Pos
Streptococcus	Streptococcus	2.09192	Genus average	Vetrosky 2013, NCBI	4.51859	Genus average	Vetrosky 2013, NCBI				Pos
Streptococcus agalactiae	Streptococcus agalactiae	2.16653	Species average	Vetrosky 2013	7	Species average	Vetrosky 2013				Pos
Streptococcus agalactiae 18RS21	Streptococcus agalactiae	2.16653	Species average	Vetrosky 2013	7	Species average	Vetrosky 2013				Pos
Streptococcus agalactiae 515	Streptococcus agalactiae	2.16653	Species average	Vetrosky 2013	7	Species average	Vetrosky 2013				Pos
Streptococcus agalactiae ATCC 13813	Streptococcus agalactiae	2.16653	Species average	Vetrosky 2013	7	Species average	Vetrosky 2013				Pos
Streptococcus agalactiae CJB111	Streptococcus agalactiae	2.16653	Species average	Vetrosky 2013	7	Species average	Vetrosky 2013				Pos
Streptococcus agalactiae COH1	Streptococcus agalactiae	2.16653	Species average	Vetrosky 2013	7	Species average	Vetrosky 2013				Pos
Streptococcus agalactiae H36B	Streptococcus agalactiae	2.16653	Species average	Vetrosky 2013	7	Species average	Vetrosky 2013				Pos
Streptococcus agalactiae ILRI112	Streptococcus agalactiae	2.16653	Species average	Vetrosky 2013	7	Species average	Vetrosky 2013				Pos
Streptococcus agalactiae STIR-CD-17	Streptococcus agalactiae	2.16653	Species average	Vetrosky 2013	7	Species average	Vetrosky 2013				Pos
Streptococcus anginosus	Streptococcus anginosus	1.95791	NCBI species average	NCBI	4.33333	NCBI species average	NCBI	Streptococcus anginosus C238	Streptococcus anginosus C1051	Streptococcus anginosus subsp. whileyi MAS624	Pos
Streptococcus anginosus DORA_7	Streptococcus anginosus	1.95791	NCBI species average	NCBI	4.33333	NCBI species average	NCBI	Streptococcus anginosus C238	Streptococcus anginosus C1051	Streptococcus anginosus subsp. whileyi MAS624	Pos
Streptococcus anginosus F0211	Streptococcus anginosus	1.95791	NCBI species average	NCBI	4.33333	NCBI species average	NCBI	Streptococcus anginosus C238	Streptococcus anginosus C1051	Streptococcus anginosus subsp. whileyi MAS624	Pos
Streptococcus anginosus group	Streptococcus anginosus	1.95791	NCBI species average	NCBI	4.33333	NCBI species average	NCBI	Streptococcus anginosus C238	Streptococcus anginosus C1051	Streptococcus anginosus subsp. whileyi MAS624	Pos
Streptococcus anginosus subsp. whileyi CCUG 39159	Streptococcus anginosus	1.95791	NCBI species average	NCBI	4.33333	NCBI species average	NCBI	Streptococcus anginosus C238	Streptococcus anginosus C1051	Streptococcus anginosus subsp. whileyi MAS624	Pos
Streptococcus dysgalactiae	Streptococcus dysgalactiae	2.13422	Species average	Vetrosky 2013	5	Species average	Vetrosky 2013				Pos
Streptococcus dysgalactiae group	Streptococcus dysgalactiae	2.13422	Species average	Vetrosky 2013	5	Species average	Vetrosky 2013				Pos
Streptococcus equi	Streptococcus equi	2.14877	Species average	Vetrosky 2013	5.25	Species average	Vetrosky 2013				Pos
Streptococcus infantarius	Streptococcus infantarius	2.00825	Species average	Vetrosky 2013	6	Species average	Vetrosky 2013				Pos
Streptococcus infantarius subsp. infantarius	Streptococcus infantarius	2.00825	Species average	Vetrosky 2013	6	Species average	Vetrosky 2013				Pos
Streptococcus infantarius subsp. infantarius ATCC BAA-102	Streptococcus infantarius	2.00825	Species average	Vetrosky 2013	6	Species average	Vetrosky 2013				Pos
Streptococcus infantis	Streptococcus infantis	1.8695	NCBI species average	NCBI	4.51859	Genus average	Vetrosky 2013, NCBI				Pos
Streptococcus infantis ATCC 700779	Streptococcus infantis	1.8695	NCBI species average	NCBI	4.51859	Genus average	Vetrosky 2013, NCBI				Pos
Streptococcus mitis	Streptococcus mitis	2.14661	Species average	Vetrosky 2013	4	Species average	Vetrosky 2013				Pos
Streptococcus mitis 17/34	Streptococcus mitis	2.14661	Species average	Vetrosky 2013	4	Species average	Vetrosky 2013				Pos
Streptococcus oralis	Streptococcus oralis	1.95869	Species average	Vetrosky 2013	4	Species average	Vetrosky 2013				Pos
Streptococcus parasanguinis	Streptococcus parasanguinis	2.15365	Species average	Vetrosky 2013	4	Species average	Vetrosky 2013				Pos
Streptococcus parasanguinis ATCC 15912	Streptococcus parasanguinis	2.15365	Species average	Vetrosky 2013	4	Species average	Vetrosky 2013				Pos
Streptococcus parasanguinis DORA_23_24	Streptococcus parasanguinis	2.15365	Species average	Vetrosky 2013	4	Species average	Vetrosky 2013				Pos
Streptococcus parasanguinis FW213	Streptococcus parasanguinis	2.15365	Species average	Vetrosky 2013	4	Species average	Vetrosky 2013				Pos
Streptococcus peroris	Streptococcus peroris	1.63992	NCBI species average	NCBI	4.51859	Genus average	Vetrosky 2013, NCBI				Pos
Streptococcus peroris ATCC 700780	Streptococcus peroris	1.63992	NCBI species average	NCBI	4.51859	Genus average	Vetrosky 2013, NCBI				Pos
Streptococcus pneumoniae	Streptococcus pneumoniae	2.11609	Species average	Vetrosky 2013	3.91667	Species average	Vetrosky 2013				Pos
Streptococcus pseudopneumoniae	Streptococcus pseudopneumoniae	2.19546	Species average	Vetrosky 2013	1	Species average	Vetrosky 2013				Pos
Streptococcus pyogenes	Streptococcus pyogenes	1.85979	Species average	Vetrosky 2013	5.8125	Species average	Vetrosky 2013				Pos
Streptococcus pyogenes GA19700	Streptococcus pyogenes	1.85979	Species average	Vetrosky 2013	5.8125	Species average	Vetrosky 2013				Pos
Streptococcus salivarius	Streptococcus salivarius	2.18885	Species average	Vetrosky 2013	6	Species average	Vetrosky 2013				Pos
Streptococcus salivarius 57.I	Streptococcus salivarius	2.18885	Species average	Vetrosky 2013	6	Species average	Vetrosky 2013				Pos
Streptococcus salivarius K12	Streptococcus salivarius	2.18885	Species average	Vetrosky 2013	6	Species average	Vetrosky 2013				Pos
Streptococcus salivarius M18	Streptococcus salivarius	2.18885	Species average	Vetrosky 2013	6	Species average	Vetrosky 2013				Pos
Streptococcus salivarius SK126	Streptococcus salivarius	2.18885	Species average	Vetrosky 2013	6	Species average	Vetrosky 2013				Pos
Streptococcus sp. 449_SSPC	Streptococcus	2.09192	Genus average	Vetrosky 2013, NCBI	4.51859	Genus average	Vetrosky 2013, NCBI				Pos
Streptococcus sp. ACS2	Streptococcus	2.09192	Genus average	Vetrosky 2013, NCBI	4.51859	Genus average	Vetrosky 2013, NCBI				Pos
Streptococcus sp. C150	Streptococcus	2.09192	Genus average	Vetrosky 2013, NCBI	4.51859	Genus average	Vetrosky 2013, NCBI				Pos
Streptococcus sp. HPH0090	Streptococcus	2.09192	Genus average	Vetrosky 2013, NCBI	4.51859	Genus average	Vetrosky 2013, NCBI				Pos
Streptococcus sp. HSISS1	Streptococcus	2.09192	Genus average	Vetrosky 2013, NCBI	4.51859	Genus average	Vetrosky 2013, NCBI				Pos
Streptococcus sp. HSISS2	Streptococcus	2.09192	Genus average	Vetrosky 2013, NCBI	4.51859	Genus average	Vetrosky 2013, NCBI				Pos
Streptococcus sp. SR4	Streptococcus	2.09192	Genus average	Vetrosky 2013, NCBI	4.51859	Genus average	Vetrosky 2013, NCBI				Pos
Streptococcus suis	Streptococcus suis	2.09237	Species average	Vetrosky 2013	3.92308	Species average	Vetrosky 2013				Pos
Streptococcus thermophilus	Streptococcus thermophilus	1.84382	Species average	Vetrosky 2013	5.8	Species average	Vetrosky 2013				Pos
Streptococcus thermophilus CNCM I-1630	Streptococcus thermophilus	1.84382	Species average	Vetrosky 2013	5.8	Species average	Vetrosky 2013				Pos
Streptococcus thermophilus CNRZ1066	Streptococcus thermophilus	1.84382	Species average	Vetrosky 2013	5.8	Species average	Vetrosky 2013				Pos
Streptococcus vestibularis	Streptococcus vestibularis	2.09192	Genus average	Vetrosky 2013, NCBI	4.51859	Genus average	Vetrosky 2013, NCBI				Pos
Streptococcus vestibularis ATCC 49124	Streptococcus vestibularis	2.09192	Genus average	Vetrosky 2013, NCBI	4.51859	Genus average	Vetrosky 2013, NCBI				Pos
Streptococcus vestibularis F0396	Streptococcus vestibularis	2.09192	Genus average	Vetrosky 2013, NCBI	4.51859	Genus average	Vetrosky 2013, NCBI				Pos
Streptomyces	Streptomyces	9.30895	Genus average	Vetrosky 2013	5.63636	Genus average	Vetrosky 2013				Pos
Streptomyces roseosporus NRRL 15998	Streptomyces roseosporus	9.30895	Genus average	Vetrosky 2013	5.63636	Genus average	Vetrosky 2013				Pos
Streptomyces sp. SM8	Streptomyces	9.30895	Genus average	Vetrosky 2013	5.63636	Genus average	Vetrosky 2013				Pos
Streptomycetaceae	Streptomycetaceae	9.26514	Family average	Vetrosky 2013	5.91667	Family average	Vetrosky 2013				Pos
Sutterella	Sutterella	3.61194	Order average (Burkholderiales)	Vetrosky 2013	5.95399	Order average (Burkholderiales)	Vetrosky 2013				Neg
Sutterella parvirubra	Sutterella parvirubra	3.61194	Order average (Burkholderiales)	Vetrosky 2013	5.95399	Order average (Burkholderiales)	Vetrosky 2013				Neg
Sutterella wadsworthensis	Sutterella wadsworthensis	3.61194	Order average (Burkholderiales)	Vetrosky 2013	5.95399	Order average (Burkholderiales)	Vetrosky 2013				Neg
Sutterellaceae	Sutterellaceae	3.61194	Order average (Burkholderiales)	Vetrosky 2013	5.95399	Order average (Burkholderiales)	Vetrosky 2013				Neg
Tatumella morbirosei	Tatumella morbirosei	4.53668	Family average (Enterobacteriaceae)	Vetrosky 2013	6.43429	Family average (Enterobacteriaceae)	Vetrosky 2013				Neg
Terrabacteria group	Terrabacteria group	3.51285	Terrabacteria group average	Vetrosky 2013	4.96764	Terrabacteria group average	Vetrosky 2013				Both
Terrisporobacter	Terrisporobacter	1.93101	Family average (Peptostreptococcaceae)	Vetrosky 2013	4	Family average (Peptostreptococcaceae)	Vetrosky 2013				Pos
Terrisporobacter othiniensis	Terrisporobacter othiniensis	1.93101	Family average (Peptostreptococcaceae)	Vetrosky 2013	4	Family average (Peptostreptococcaceae)	Vetrosky 2013				Pos
Tessaracoccus sp. SIT7	Tessaracoccus	2.84099	Family average (Propionibacteriaceae)	Vetrosky 2013	2.6	Family average (Propionibacteriaceae)	Vetrosky 2013				Pos
Thermaceae	Thermaceae	2.52675	Family average	Vetrosky 2013	2	Family average	Vetrosky 2013				No LPS
Thermicanus aegyptius	Thermicanus aegyptius	3.95618	Order average (Bacillales)	Vetrosky 2013	8.24031	Order average (Bacillales)	Vetrosky 2013				Pos
Thermoanaerobacterales	Thermoanaerobacterales	2.51932	Order average	Vetrosky 2013	3.125	Order average	Vetrosky 2013				Pos
Thermobrachium celere	Thermobrachium celere	4.02492	Family average (Clostridiaceae)	Vetrosky 2013	8.97727	Family average (Clostridiaceae)	Vetrosky 2013				Pos
Tissierellia	Tissierellia	3.10922	Phylum average (Firmicutes)	Vetrosky 2013	6.3519	Phylum average (Firmicutes)	Vetrosky 2013				Both
Tissierellia bacterium S5-A11	Tissierellia	3.10922	Phylum average (Firmicutes)	Vetrosky 2013	6.3519	Phylum average (Firmicutes)	Vetrosky 2013				Both
Trabulsiella	Trabulsiella	4.53668	Family average (Enterobacteriaceae)	Vetrosky 2013	6.43429	Family average (Enterobacteriaceae)	Vetrosky 2013				Neg
Trabulsiella guamensis	Trabulsiella guamensis	4.53668	Family average (Enterobacteriaceae)	Vetrosky 2013	6.43429	Family average (Enterobacteriaceae)	Vetrosky 2013				Neg
Truepera radiovictrix	Truepera radiovictrix	3.2604	Species average	Vetrosky 2013	2	Species average	Vetrosky 2013				Indeterminate, LPS?
Trueperella pyogenes	Trueperella pyogenes	3.2604	Genus average	Vetrosky 2013	2	Genus average	Vetrosky 2013				Pos
unclassified Bacteria	Bacteria	3.54228	Kingdom average	Vetrosky 2013	4.1858	Kingdom average	Vetrosky 2013				Unknown
unclassified Bacteria (miscellaneous)	Bacteria	3.54228	Kingdom average	Vetrosky 2013	4.1858	Kingdom average	Vetrosky 2013				Unknown
unclassified Clostridiaceae	Clostridiaceae	4.02492	Family average	Vetrosky 2013	8.97727	Family average	Vetrosky 2013				Both
unclassified Clostridiales	Clostridiales	3.80175	Order average	Vetrosky 2013	7.11538	Order average	Vetrosky 2013				Both
unclassified Clostridiales (miscellaneous)	Clostridiales	3.80175	Order average	Vetrosky 2013	7.11538	Order average	Vetrosky 2013				Both
unclassified Corynebacteriales	Corynebacteriales	4.26321	Phylum average (Actinobacteria)	Vetrosky 2013	3.02488	Phylum average (Actinobacteria)	Vetrosky 2013				Pos
unclassified Enterobacteriaceae	Enterobacteriaceae	4.53668	Family average	Vetrosky 2013	6.43429	Family average	Vetrosky 2013				Neg
unclassified Enterobacteriaceae (miscellaneous)	Enterobacteriaceae	4.53668	Family average	Vetrosky 2013	6.43429	Family average	Vetrosky 2013				Neg
unclassified Lachnospiraceae	Lachnospiraceae	3.9985	Family average	Vetrosky 2013	5	Family average	Vetrosky 2013				Both
unclassified Tissierellia	Tissierellia	3.10922	Phylum average (Firmicutes)	Vetrosky 2013	6.3519	Phylum average (Firmicutes)	Vetrosky 2013				Both
unclassified Tissierellia (miscellaneous)	Tissierellia	3.10922	Phylum average (Firmicutes)	Vetrosky 2013	6.3519	Phylum average (Firmicutes)	Vetrosky 2013				Both
uncultured bacterium	Bacteria	3.54228	Kingdom average	Vetrosky 2013	4.1858	Kingdom average	Vetrosky 2013				Unknown
uncultured bacterium CSL142	Bacteria	3.54228	Kingdom average	Vetrosky 2013	4.1858	Kingdom average	Vetrosky 2013				Unknown
uncultured bacterium pAB2	Bacteria	3.54228	Kingdom average	Vetrosky 2013	4.1858	Kingdom average	Vetrosky 2013				Unknown
Varibaculum cambriense	Varibaculum cambriense	2.06631	Family average (Actinomycetaceae)	Vetrosky 2013	3	Family average (Actinomycetaceae)	Vetrosky 2013				Pos
Varibaculum cambriense DORA_20	Varibaculum cambriense	2.06631	Family average (Actinomycetaceae)	Vetrosky 2013	3	Family average (Actinomycetaceae)	Vetrosky 2013				Pos
Veillonella	Veillonella	2.14214	NCBI genus average	NCBI	4	NCBI genus average	NCBI	Veillonella parvula DSM 2008			Neg
Veillonella atypica	Veillonella atypica	2.14214	NCBI genus average	NCBI	4	NCBI genus average	NCBI	Veillonella parvula DSM 2008			Neg
Veillonella atypica ACS-049-V-Sch6	Veillonella atypica	2.14214	NCBI genus average	NCBI	4	NCBI genus average	NCBI	Veillonella parvula DSM 2008			Neg
Veillonella atypica ACS-134-V-Col7a	Veillonella atypica	2.14214	NCBI genus average	NCBI	4	NCBI genus average	NCBI	Veillonella parvula DSM 2008			Neg
Veillonella atypica KON	Veillonella atypica	2.14214	NCBI genus average	NCBI	4	NCBI genus average	NCBI	Veillonella parvula DSM 2008			Neg
Veillonella dispar	Veillonella dispar	2.14214	NCBI genus average	NCBI	4	NCBI genus average	NCBI	Veillonella parvula DSM 2008			Neg
Veillonella dispar ATCC 17748	Veillonella dispar	2.14214	NCBI genus average	NCBI	4	NCBI genus average	NCBI	Veillonella parvula DSM 2008			Neg
Veillonella dispar DORA_11	Veillonella dispar	2.14214	NCBI genus average	NCBI	4	NCBI genus average	NCBI	Veillonella parvula DSM 2008			Neg
Veillonella magna	Veillonella magna	2.14214	NCBI genus average	NCBI	4	NCBI genus average	NCBI	Veillonella parvula DSM 2008			Neg
Veillonella montpellierensis	Veillonella montpellierensis	2.14214	NCBI genus average	NCBI	4	NCBI genus average	NCBI	Veillonella parvula DSM 2008			Neg
Veillonella parvula	Veillonella parvula	2.14214	NCBI Species average	NCBI	4	NCBI genome	NCBI	Veillonella parvula DSM 2008			Neg
Veillonella parvula ACS-068-V-Sch12	Veillonella parvula	2.14214	NCBI Species average	NCBI	4	NCBI genome	NCBI	Veillonella parvula DSM 2008			Neg
Veillonella parvula ATCC 17745	Veillonella parvula	2.14214	NCBI Species average	NCBI	4	NCBI genome	NCBI	Veillonella parvula DSM 2008			Neg
Veillonella parvula DSM 2008	Veillonella parvula	2.14214	NCBI Species average	NCBI	4	NCBI genome	NCBI	Veillonella parvula DSM 2008			Neg
Veillonella parvula HSIVP1	Veillonella parvula	2.14214	NCBI Species average	NCBI	4	NCBI genome	NCBI	Veillonella parvula DSM 2008			Neg
Veillonella sp. 3_1_44	Veillonella	2.14214	NCBI genus average	NCBI	4	NCBI genus average	NCBI	Veillonella parvula DSM 2008			Neg
Veillonella sp. 6_1_27	Veillonella	2.14214	NCBI genus average	NCBI	4	NCBI genus average	NCBI	Veillonella parvula DSM 2008			Neg
Veillonella sp. ACP1	Veillonella	2.14214	NCBI genus average	NCBI	4	NCBI genus average	NCBI	Veillonella parvula DSM 2008			Neg
Veillonella sp. AS16	Veillonella	2.14214	NCBI genus average	NCBI	4	NCBI genus average	NCBI	Veillonella parvula DSM 2008			Neg
Veillonella sp. CAG:933	Veillonella	2.14214	NCBI genus average	NCBI	4	NCBI genus average	NCBI	Veillonella parvula DSM 2008			Neg
Veillonella sp. DORA_A_3_16_22	Veillonella	2.14214	NCBI genus average	NCBI	4	NCBI genus average	NCBI	Veillonella parvula DSM 2008			Neg
Veillonella sp. DORA_B_18_19_23	Veillonella	2.14214	NCBI genus average	NCBI	4	NCBI genus average	NCBI	Veillonella parvula DSM 2008			Neg
Veillonella sp. HPA0037	Veillonella	2.14214	NCBI genus average	NCBI	4	NCBI genus average	NCBI	Veillonella parvula DSM 2008			Neg
Veillonella sp. ICM51a	Veillonella	2.14214	NCBI genus average	NCBI	4	NCBI genus average	NCBI	Veillonella parvula DSM 2008			Neg
Veillonella sp. oral taxon 158	Veillonella	2.14214	NCBI genus average	NCBI	4	NCBI genus average	NCBI	Veillonella parvula DSM 2008			Neg
Veillonella sp. oral taxon 158 str. F0412	Veillonella	2.14214	NCBI genus average	NCBI	4	NCBI genus average	NCBI	Veillonella parvula DSM 2008			Neg
Veillonella sp. oral taxon 780	Veillonella	2.14214	NCBI genus average	NCBI	4	NCBI genus average	NCBI	Veillonella parvula DSM 2008			Neg
Veillonellaceae	Veillonellaceae	2.74626	Family average	Vetrosky 2013	6	Family average	Vetrosky 2013				Neg
Vibrio	Vibrio	4.68912	Genus average	Vetrosky 2013, NCBI	8.42857	Genus average	Vetrosky 2013, NCBI				Neg
Vibrio campbellii	Vibrio campbellii	5.48505	NCBI species average	NCBI	10.5	NCBI species average	NCBI	Vibrio campbellii ATCC BAA-1116	Vibrio campbellii ATCC BAA-1116		Neg
Vibrio campbellii HY01	Vibrio campbellii	5.48505	NCBI species average	NCBI	10.5	NCBI species average	NCBI	Vibrio campbellii ATCC BAA-1116	Vibrio campbellii ATCC BAA-1116		Neg
Vibrio cholerae	Vibrio cholerae	4.18356	Species average	Vetrosky 2013	7.42857	Species average	Vetrosky 2013				Neg
Vibrio cholerae HC-51A1	Vibrio cholerae	4.18356	Species average	Vetrosky 2013	7.42857	Species average	Vetrosky 2013				Neg
Vibrio harveyi group	Vibrio harveyi	5.85863	NCBI species average	NCBI	12	NCBI species average	NCBI	Vibrio harveyi	Vibrio harveyi		Neg
Vibrio tasmaniensis	Vibrio tasmaniensis	5.2672	NCBI species average	NCBI	8	NCBI genome	NCBI	Vibrio tasmaniensis LGP32			Neg
Vibrionaceae	Vibrionaceae	4.78621	Family average	Vetrosky 2013, NCBI	8.85714	Family average	Vetrosky 2013, NCBI				Neg
Vibrionales	Vibrionales	4.72015	Order average	Vetrosky 2013, NCBI	8.73684	Order average	Vetrosky 2013, NCBI				Neg
Xanthomonadaceae	Xanthomonadaceae	4.23593	Family average	Vetrosky 2013, NCBI	2.375	Family average	Vetrosky 2013, NCBI				Neg
Xanthomonadales	Xanthomonadales	4.23593	Order average	Vetrosky 2013, NCBI	2.375	Order average	Vetrosky 2013, NCBI				Neg
Xenorhabdus	Xenorhabdus	4.40671	Genus average	Vetrosky 2013	7	Genus average	Vetrosky 2013				Neg
Xenorhabdus cabanillasii	Xenorhabdus cabanillasii	4.40671	Genus average	Vetrosky 2013	7	Genus average	Vetrosky 2013				Neg
Xylanimonas cellulosilytica	Xylanimonas cellulosilytica	3.83138	Species average	Vetrosky 2013	3	Species average	Vetrosky 2013				Pos
Yersinia	Yersinia	4.75651	Genus average	Vetrosky 2013, NCBI	6.66667	Genus average	Vetrosky 2013, NCBI				Neg
Yersinia enterocolitica	Yersinia enterocolitica	4.64377	Species average	Vetrosky 2013	7	Species average	Vetrosky 2013				Neg
Yersinia frederiksenii	Yersinia frederiksenii	4.88214	NCBI species average	NCBI	7	NCBI Genome	NCBI	Yersinia frederiksenii Y225			Neg
Yersinia intermedia	Yersinia intermedia	4.85975	NCBI species average	NCBI	7	NCBI Genome	NCBI	Yersinia intermedia			Neg
Yersinia pestis	Yersinia pestis	4.74856	Species average	Vetrosky 2013	6.41667	Species average	Vetrosky 2013				Neg
Yersinia pseudotuberculosis complex	Yersinia pseudotuberculosis	4.80773	Species average	Vetrosky 2013	7	Species average	Vetrosky 2013				Neg
Yokenella regensburgei	Yokenella regensburgei	4.53668	Family average (Enterobacteriaceae)	Vetrosky 2013	6.43429	Family average (Enterobacteriaceae)	Vetrosky 2013				Neg
Yokenella regensburgei ATCC 43003	Yokenella regensburgei	4.53668	Family average (Enterobacteriaceae)	Vetrosky 2013	6.43429	Family average (Enterobacteriaceae)	Vetrosky 2013				Neg
