# Supplementary material for: Premature neonatal gut microbial community patterns supporting an epithelial TLR-mediated pathway for necrotizing enterocolitis
Source: BMC Microbiol. 2021 Aug 6;21:225. doi: 10.1186/s12866-021-02285-0 (PMC8343889; doi:10.1186/s12866-021-02285-0)
Supplement: Supplementary file 4 — Additional file 4. Shotgun metagenomic sequencing. Details of shotgun metagenomic sequencing including reads per sample and the accession number relating to the data in the ENA. [file 12866_2021_2285_MOESM4_ESM.xlsx]

## Sheet: Sheet1
Additional file 4 - Shotgun metagenomic sequencing
SampleID	Type	Project_accession	Sample_accession	Raw reads	Raw_base_yield	Reads passing QC	Diamond Aligned Reads	Reads aligned to Bacteria
Negative	DNA free control	PRJEB24015	SAMEA104443104	4683069	1068571161	1340648	1067196	1044616
N1	NEC	PRJEB24015	SAMEA104443118	11283217	2776599929	10911722	8531217	8379002
C1	Control	PRJEB24015	SAMEA104443119	9718743	2457322537	9421250	7920665	7846144
N2	NEC	PRJEB24015	SAMEA104443120	9815346	2501554125	9550539	7674431	7527213
N3	NEC	PRJEB24015	SAMEA104443105	10434019	2441129840	9980950	8102324	7944330
C2	Control	PRJEB24015	SAMEA104443121	9847000	2592001512	9564665	8245260	8168787
N4	NEC	PRJEB24015	SAMEA104443122	10386167	2794334904	10090252	8767775	8696235
N5	NEC	PRJEB24015	SAMEA104443106	10762624	2505922716	9987788	8295466	8156320
C3	Control	PRJEB24015	SAMEA104443123	11442761	2810047454	11000798	8659418	8481494
N6	NEC	PRJEB24015	SAMEA104443124	9845386	2429962012	9554917	8060752	7970060
C4	Control	PRJEB24015	SAMEA104443125	9385745	2387282921	9126811	7733626	7639707
C5	Control	PRJEB24015	SAMEA104443107	10765181	2594964247	10370594	8183911	8050000
N7	NEC	PRJEB24015	SAMEA104443126							Removed: >8 PCR cycles required
N8	NEC	PRJEB24015	SAMEA104443108	7561517	2102158841	7368441	6237493	6128005
N9	NEC	PRJEB24015	SAMEA104443127	10822711	2815307699	10586717	8218680	8141728
C6	Control	PRJEB24015	SAMEA104443128	11842425	3040509157	11525699	8843276	8756238
C7	Control	PRJEB24015	SAMEA104443129	5761388	1382111224	5578534	4497418	4443470
C8	Control	PRJEB24015	SAMEA104443109	10515261	2679320716	10193122	8319828	8154191
N10	NEC	PRJEB24015	SAMEA104443110	10350005	2600049005	9861645	8529508	8375357
C9	Control	PRJEB24015	SAMEA104443111							Removed: >8 PCR cycles required
N11	NEC	PRJEB24015	SAMEA104443112	11524001	2977002794	11136028	9155007	8899671
C10	Control	PRJEB24015	SAMEA104443113	10272541	2693494729	9973844	8169003	7986450
C11	Control	PRJEB24015	SAMEA104443114	9771928	2516651174	9527686	7679846	7599186
N12	NEC	PRJEB24015	SAMEA104443115	11594820	2871837997	11318763	8621465	8536989
C12	Control	PRJEB24015	SAMEA104443117	10573383	2819047024	10383773	8595455	8390652
C12R	Control	PRJEB24015	SAMEA104443116	10746440	2830120810	10222145	8672325	8461457
